# Supplementary material for: microRNAs are differentially expressed in equine plasma of horses with osteoarthritis and osteochondritis dissecans versus control horses
Source: PLoS One. 2024 Feb 23;19(2):e0297303. doi: 10.1371/journal.pone.0297303 (PMC10890772; doi:10.1371/journal.pone.0297303)
Supplement: S1 File — (XLSX) [file pone.0297303.s001.xlsx]

## Sheet: RNASeq Count Data_Antunes et al
miRNA	BellaPla-miRNAcount	BellaSyn-miRNAcount	JaniePla-miRNAcount	JanieSyn-miRNAcount	MaggiePla-miRNAcount	MaggieSyn-miRNAcount	RobbiePla-miRNAcount	RobbieSyn-miRNAcount	643038Pla-miRNAcount	643038Syn-miRNAcount	650360Pla-miRNAcount	650360Syn-miRNAcount	650748Pla-miRNAcount	650748Syn-miRNAcount	651067Pla-miRNAcount	651067Syn-miRNAcount	651213Pla-miRNAcount	651213Syn-miRNAcount	651806Pla-miRNAcount	651806Syn-miRNAcount	651834Pla-miRNAcount	651834Syn-miRNAcount	651923Pla-miRNAcount	651923Syn-miRNAcount	652142Pla-miRNAcount	652142Syn-miRNAcount	653094Pla-miRNAcount	653094Syn-miRNAcount
eca-let-7a	10709	23421	10769	23406	7763	17015	34687	26426	11053	7003	29216	22728	6915	10526	7738	38795	14844	3547	16574	32014	38600	2630	27283	14655	22119	29557	33746	15307
eca-let-7c	1349	15215	684	21789	542	22053	1320	49992	269	6696	840	17277	386	6487	346	19063	700	2274	389	40695	962	3748	794	21724	781	33873	549	13421
eca-let-7d	586	590	585	311	355	254	2444	821	590	114	2301	583	465	235	550	1786	563	172	961	482	3333	42	1971	255	1793	478	3028	194
eca-let-7e	71	2390	62	4062	42	2645	120	3808	28	978	89	3805	27	1219	14	4241	24	387	93	4905	59	367	154	2503	77	4169	105	2031
eca-let-7f	3465	5551	3182	5018	3155	3737	9330	6099	1960	2164	9924	6432	1503	2565	1852	17007	1945	1161	3375	6683	6465	531	7226	2738	5378	7893	6497	5380
eca-let-7g	8016	2537	5682	1072	5081	1866	23455	4739	7549	396	21207	2019	4253	1637	5705	6670	6137	917	6404	1158	22722	241	20051	677	14757	2135	17554	579
eca-miR-1	39979	10972	25865	7153	20247	7699	40553	15637	8761	1931	36211	6188	10637	5196	14776	36727	9032	2914	18497	4540	28336	1503	32155	2370	36518	12474	30033	3021
eca-miR-100	9	21	8	41	13	29	62	207	2	56	37	103	15	60	2	259	0	107	39	107	96	13	45	57	60	256	39	79
eca-miR-101	1319	299	1721	175	1122	444	2832	631	914	233	5705	265	508	545	773	395	707	165	1855	172	2987	51	4389	79	2665	697	7096	321
eca-miR-103	0	0	0	0	0	0	0	0	0	0	0	0	0	0	0	0	0	0	0	0	0	0	0	0	0	0	0	0
eca-miR-105	0	0	0	0	0	0	0	0	0	0	1	0	0	0	0	0	0	0	0	0	0	0	0	0	0	0	0	0
eca-miR-106a	0	0	0	0	0	0	0	0	0	0	0	0	0	0	0	0	0	0	0	0	0	0	0	0	0	0	0	0
eca-miR-106b	24	13	45	2	28	10	215	29	68	0	368	5	27	27	44	25	39	10	126	3	249	2	255	3	161	11	370	3
eca-miR-107a	1309	633	1621	527	978	306	3698	820	658	243	5280	794	708	419	1722	2791	586	179	666	487	4983	56	2278	240	3924	1026	3067	392
eca-miR-107b	2	5	5	3	1	3	5	5	1	1	4	7	0	5	4	13	2	3	1	6	5	0	2	0	10	10	5	1
eca-miR-10a	970	37	833	18	705	31	2461	176	229	8	1847	83	676	114	208	62	58	64	1139	35	930	3	1717	20	1129	55	1497	15
eca-miR-10b	455	495	381	659	219	1019	1063	3908	89	713	768	1467	356	466	100	1768	28	552	482	1200	774	271	942	482	695	1449	630	1328
eca-miR-1179	0	0	0	0	0	0	0	0	0	0	0	0	0	0	0	0	0	0	0	0	0	0	0	0	0	0	0	0
eca-miR-1180	18	9	20	7	17	13	74	47	10	12	104	22	9	22	18	44	7	0	42	17	125	1	88	9	112	19	147	18
eca-miR-1185	0	0	0	0	0	0	0	0	0	0	0	0	0	0	0	0	0	0	0	0	0	0	0	0	0	0	0	0
eca-miR-1193	0	0	0	0	0	0	0	0	0	0	0	0	0	0	0	0	0	0	0	0	0	0	0	0	0	0	0	0
eca-miR-1197	0	0	0	0	0	0	0	0	0	0	0	0	0	0	0	0	0	0	0	0	0	0	0	0	0	0	0	0
eca-miR-1204	0	0	0	0	0	0	0	0	0	0	0	0	0	0	0	0	0	0	0	0	0	0	0	0	0	0	0	0
eca-miR-122	2570	51	4404	45	10447	96	27032	556	6993	61	61148	633	10237	3841	14414	1993	2464	222	14037	148	8745	57	24628	109	41128	509	9315	164
eca-miR-124	0	0	0	0	0	0	0	1	0	0	0	0	0	0	0	0	0	0	0	0	1	0	0	0	0	0	0	0
eca-miR-1244	0	0	0	0	0	0	0	0	0	0	0	0	0	0	0	0	0	0	0	0	0	0	0	0	0	0	0	0
eca-miR-1248	0	0	0	0	0	0	0	1	0	0	0	0	0	0	0	0	0	0	0	0	0	0	0	0	0	1	0	0
eca-miR-1249	69	0	60	12	40	5	428	18	129	0	366	17	106	74	133	23	53	1	140	8	1063	1	327	9	285	4	468	2
eca-miR-1255b	0	0	0	0	0	0	0	0	0	0	0	0	0	0	0	0	0	0	0	0	0	0	0	0	0	0	0	0
eca-miR-125a-3p	2	12	0	6	4	11	15	46	3	4	7	22	1	2	0	17	0	7	14	15	11	4	9	9	10	28	2	4
eca-miR-125a-5p	2630	8687	1631	17374	1247	17623	4017	22031	450	2123	2736	9282	990	2643	347	7171	182	1809	2711	9222	2380	2352	2750	4520	2273	13218	1672	4389
eca-miR-125b-5p	847	5580	660	9192	368	9072	1320	24252	82	1434	935	6274	314	1919	122	8958	99	1596	675	7317	843	1661	800	2791	592	16271	426	2987
eca-miR-126-3p	5350	267	3791	90	3899	130	5048	1477	1111	228	4816	136	1047	240	633	1063	267	819	1931	143	2655	62	6050	122	2515	2556	4702	156
eca-miR-126-5p	1811	113	920	34	681	75	1196	310	357	134	1143	53	365	126	257	152	113	287	667	66	995	7	1533	27	700	417	1985	98
eca-miR-1261	0	0	0	0	0	0	0	0	0	0	0	0	0	0	0	0	0	0	0	0	0	0	0	0	0	0	0	0
eca-miR-1264	0	0	0	0	0	0	0	0	0	0	0	0	0	0	0	0	0	0	0	0	0	0	0	0	0	0	0	0
eca-miR-127	6	2	12	0	14	1	24	10	2	1	15	0	7	2	8	7	2	4	34	3	26	4	32	1	12	30	28	2
eca-miR-1271a	134	48	79	35	51	79	347	406	80	26	354	66	49	20	56	234	74	29	146	47	314	9	253	18	213	73	434	23
eca-miR-1271b	2	0	0	0	0	0	2	0	0	0	0	0	0	0	2	2	0	0	0	1	0	0	2	0	0	0	2	0
eca-miR-128	9731	1337	7542	290	5458	896	14289	2665	2437	160	10210	660	2452	707	2163	2948	2257	421	4814	342	9464	30	8503	177	6059	723	10979	204
eca-miR-1282	0	0	0	0	0	0	0	0	0	0	0	0	0	0	0	0	0	0	0	0	0	0	0	0	0	0	0	0
eca-miR-1289	0	0	0	0	0	0	0	0	0	0	0	0	0	0	0	0	0	0	0	0	0	0	0	0	0	0	0	0
eca-miR-1291a	0	0	0	0	0	0	0	0	0	0	0	1	0	0	0	7	0	0	0	0	0	0	0	2	0	0	0	0
eca-miR-1291b	0	0	0	0	0	0	0	0	0	0	0	0	0	0	0	0	0	0	0	0	0	0	0	0	0	0	0	0
eca-miR-1296	29	4	31	24	19	11	104	58	37	6	137	26	11	23	17	38	10	11	87	14	113	11	165	7	57	38	184	6
eca-miR-1298	0	0	0	0	0	0	1	0	0	0	0	0	0	1	0	0	0	0	0	0	0	0	0	0	0	0	0	0
eca-miR-129a-3p	0	0	1	0	0	0	1	0	0	0	0	0	0	0	0	0	0	0	1	0	0	0	0	0	1	0	0	0
eca-miR-129a-5p	0	0	0	0	0	0	0	0	0	0	0	0	0	0	0	0	0	0	0	0	0	0	0	0	0	0	0	0
eca-miR-129b-3p	0	0	0	0	0	0	2	0	0	1	1	0	1	0	0	0	0	0	0	0	0	1	1	0	0	0	0	0
eca-miR-129b-5p	0	0	0	0	0	0	0	0	0	0	0	0	0	0	0	0	0	0	0	0	0	0	0	0	0	0	0	0
eca-miR-1301	9	4	10	0	8	1	33	8	5	0	29	2	0	0	0	13	2	2	4	0	13	0	9	1	20	1	17	0
eca-miR-1302	0	0	0	0	0	0	0	0	0	0	0	0	0	0	0	0	0	0	0	0	0	0	0	0	0	0	0	0
eca-miR-1302b	0	0	0	0	0	0	0	0	0	0	0	0	0	0	0	0	0	0	0	0	0	0	0	0	0	0	0	0
eca-miR-1302c	0	0	0	0	0	0	0	0	0	0	0	0	0	0	0	0	0	0	0	0	0	0	0	0	0	0	0	0
eca-miR-1302d	0	0	0	0	0	0	0	0	0	0	0	0	0	0	0	0	0	0	0	0	0	0	0	0	0	0	0	0
eca-miR-1302e	0	0	0	0	0	0	0	0	0	0	0	0	0	0	0	0	0	0	0	0	0	0	0	0	0	0	0	0
eca-miR-1307	410	151	209	78	263	64	912	203	167	20	839	116	74	81	96	533	57	34	525	64	474	9	1092	36	529	147	1351	20
eca-miR-130a	150	6	159	10	156	28	276	80	95	8	169	15	69	19	37	21	19	9	169	16	114	6	268	18	163	79	277	21
eca-miR-130b	20	23	31	2	36	2	46	2	12	1	65	10	29	8	5	47	4	3	44	3	31	0	84	6	66	5	73	3
eca-miR-132	4	3	15	2	4	1	20	6	7	4	11	4	15	4	13	15	1	18	23	3	28	0	36	0	15	8	16	2
eca-miR-133a	29	1	65	3	14	1	28	3	9	0	41	1	1	1	9	3	0	1	80	4	136	0	39	0	21	1	31	1
eca-miR-133b	0	0	1	0	0	0	0	0	0	0	0	0	0	0	0	0	0	0	0	0	0	0	0	0	0	0	0	0
eca-miR-134	1	0	3	0	7	0	5	2	1	0	7	0	2	0	0	0	0	1	17	0	3	0	13	0	9	6	5	0
eca-miR-135a	0	1	0	2	0	0	6	8	2	4	5	12	0	5	0	1	0	3	0	3	0	1	4	1	3	2	0	3
eca-miR-135b	0	0	0	2	0	5	0	0	0	0	0	0	0	0	0	1	1	1	0	1	0	0	0	0	0	2	0	0
eca-miR-136	0	0	2	0	0	0	2	0	0	4	2	0	1	0	0	2	0	1	1	1	5	0	6	2	2	3	3	1
eca-miR-137	0	0	1	1	0	0	13	2	2	0	8	1	0	1	5	6	0	0	4	0	8	1	4	1	2	0	13	3
eca-miR-1379	0	0	1	1	3	0	13	3	2	1	9	2	1	4	1	10	1	2	11	0	17	1	13	1	7	1	41	3
eca-miR-138	11	0	13	0	6	2	25	1	7	2	42	1	7	3	7	5	6	6	46	2	22	0	55	0	28	1	59	0
eca-miR-1388	144	34	107	19	56	22	214	60	30	20	225	45	54	30	19	238	15	29	142	11	176	1	247	4	154	31	276	20
eca-miR-139-3p	2	5	3	4	5	4	15	18	2	1	5	2	2	4	1	39	0	5	5	6	10	1	20	3	9	4	8	2
eca-miR-139-5p	20	10	20	8	19	9	120	79	19	4	51	9	17	3	19	18	7	17	47	12	66	0	68	10	58	16	46	5
eca-miR-140-3p	1908	1428	1519	719	1286	1752	2630	4862	535	719	2463	1281	1092	1297	499	15654	454	1353	4993	708	3623	432	4169	421	5687	6474	4251	1048
eca-miR-140-5p	111	357	96	211	92	462	164	1079	71	213	342	466	109	306	59	1612	33	284	1010	381	277	182	883	298	884	1832	304	316
eca-miR-141	934	72	1436	4	1382	28	1683	116	332	14	3999	25	986	241	304	9	220	28	4906	37	867	3	6276	8	3607	201	2142	11
eca-miR-142-3p	983	2133	997	759	1080	393	4421	1086	1127	448	9941	2443	689	618	730	3568	442	630	3794	821	3043	57	7888	534	2666	618	4983	529
eca-miR-142-5p	1359	918	1388	98	1124	139	2147	230	464	106	3336	403	393	186	560	1351	384	99	1230	65	1763	10	2957	49	1463	221	3255	58
eca-miR-143	336	564	452	156	291	316	1023	3056	168	729	1015	380	346	330	207	2017	31	1343	1443	1986	1124	162	1597	235	574	5798	930	589
eca-miR-144	279	2	535	0	347	0	1866	65	260	3	2729	0	194	101	390	28	134	0	413	1	1164	0	1715	0	840	2	1680	2
eca-miR-145	663	104	696	56	529	62	1161	671	123	49	729	178	356	72	76	306	41	321	1121	207	573	15	745	51	347	362	446	60
eca-miR-1461	0	0	0	0	0	0	0	0	0	0	0	0	0	0	0	0	0	0	0	0	0	0	0	0	0	0	0	0
eca-miR-1468	15	4	5	1	7	22	9	32	6	9	7	2	7	5	2	8	0	4	19	12	20	1	16	2	6	36	13	10
eca-miR-146a	2043	7058	3366	549	1900	1190	4897	4752	1328	789	4068	2345	2791	1202	864	11860	189	2156	8834	1013	4084	68	5733	508	5567	1787	7515	893
eca-miR-146b-3p	1	0	1	1	5	8	5	21	0	2	2	4	0	0	0	7	0	2	5	3	2	0	2	0	0	4	5	1
eca-miR-146b-5p	8	51	7	13	1	96	11	499	1	45	10	102	2	40	2	140	1	41	2	30	11	5	2	25	8	135	5	60
eca-miR-147b	30	2	41	1	66	3	55	2	11	2	76	1	29	4	10	10	2	0	129	0	31	0	123	1	80	0	59	2
eca-miR-148a	8708	5008	7204	3937	6280	12253	14762	28000	4145	5740	14496	5820	3422	3546	3698	11893	2362	3900	8740	6641	7473	1642	15044	4231	12825	29644	15192	5357
eca-miR-148b-3p	1492	672	1111	258	969	683	3319	1082	890	317	2981	451	527	328	762	1104	589	265	1049	334	2707	92	2929	148	1800	948	3483	372
eca-miR-148b-5p	88	26	75	17	55	32	144	70	30	7	128	23	30	26	42	52	46	8	64	12	150	3	92	10	113	77	201	12
eca-miR-149	28	51	13	115	10	68	43	309	10	18	27	119	18	12	8	51	0	45	53	74	69	19	83	29	83	56	55	23
eca-miR-150	3216	10751	3379	370	2738	371	8612	715	1347	79	6671	2580	2877	400	1088	17155	829	540	6670	438	4351	14	8489	416	6160	448	5809	141
eca-miR-151-5p	128	78	89	100	110	103	127	279	31	22	92	120	15	20	30	155	11	27	41	114	44	8	76	83	67	195	93	43
eca-miR-153	1	0	0	0	0	0	0	0	1	0	1	0	0	0	0	0	0	0	1	0	0	0	0	0	0	0	1	0
eca-miR-1543	1	1	1	0	1	0	8	0	1	0	4	0	0	0	1	0	0	0	2	0	1	0	1	0	3	0	2	0
eca-miR-154a	2	1	0	0	0	0	2	1	1	0	0	0	0	0	3	0	0	0	1	0	1	0	0	0	2	0	0	0
eca-miR-154b	0	0	0	0	0	0	0	0	0	0	0	0	0	0	0	0	0	0	0	0	0	0	0	0	0	0	0	0
eca-miR-155	315	3409	231	198	119	166	615	583	87	134	599	655	130	199	138	14321	49	229	207	206	284	50	807	245	405	753	403	143
eca-miR-1597	0	0	0	0	0	0	0	0	0	0	0	0	0	0	0	0	0	0	0	0	0	0	0	0	0	0	0	0
eca-miR-15a	644	195	876	39	387	50	2131	176	538	50	1687	166	416	181	559	338	285	44	857	60	1921	17	1414	30	1185	118	2709	51
eca-miR-15b	1824	144	1485	22	990	22	6155	311	1592	48	5214	86	1043	334	1120	561	1174	50	2348	31	5053	3	4141	18	4250	63	5527	22
eca-miR-16	274775	49026	265057	7917	222582	25455	614170	47126	207392	7433	521613	14311	126536	43019	181532	98759	236963	9692	253533	7386	777052	3343	595983	4438	581390	41379	777953	8319
eca-miR-17	422	85	391	29	294	61	1198	203	331	25	1119	79	134	97	191	428	171	80	431	34	782	6	904	27	692	109	1206	26
eca-miR-181a	144	181	138	165	85	103	407	271	104	89	488	311	168	209	138	1709	43	99	371	288	1806	79	799	104	874	238	952	123
eca-miR-181b	104	88	81	46	70	47	197	177	52	61	231	120	79	43	62	589	40	65	243	127	547	17	337	57	330	124	361	65
eca-miR-182	69	131	82	5	98	15	136	127	39	9	170	28	50	35	23	345	13	34	185	83	124	2	349	11	206	121	126	12
eca-miR-183	69	136	105	1	62	12	138	88	18	2	129	14	48	46	31	241	29	36	158	107	126	0	201	11	228	123	118	3
eca-miR-1839	106	81	108	17	63	24	396	70	102	18	408	42	132	68	107	208	45	25	261	33	471	3	404	29	472	46	668	18
eca-miR-184	15	9	19	3	14	1	45	22	20	4	54	5	5	7	12	24	7	4	29	1	19	1	36	1	10	8	88	2
eca-miR-1842	26	7	29	1	18	3	82	19	22	5	83	6	6	15	14	38	7	5	36	2	31	0	57	1	18	4	149	3
eca-miR-185	2	3	4	2	0	0	37	14	0	1	52	13	2	6	4	19	2	1	11	2	23	0	29	2	14	4	38	1
eca-miR-186	1766	625	1763	359	1217	462	5118	1986	1162	175	6287	843	694	585	1352	2247	705	374	1812	401	6265	54	4594	210	3779	726	5588	192
eca-miR-187	9	0	10	0	23	0	12	4	1	1	16	2	10	1	6	2	1	0	30	1	12	0	31	1	7	4	21	3
eca-miR-188-3p	0	0	0	0	0	0	1	1	0	0	0	0	0	0	0	1	0	1	4	0	0	2	3	0	0	0	0	0
eca-miR-188-5p	5	3	9	1	8	4	13	5	2	2	36	14	4	5	2	9	0	5	41	7	6	0	68	1	14	7	37	6
eca-miR-1892	0	0	0	0	0	0	0	0	0	0	0	0	0	0	0	0	0	0	0	0	0	0	0	0	0	0	0	0
eca-miR-1898	0	0	0	0	0	0	0	0	0	0	0	0	0	0	0	0	0	0	0	0	0	0	0	0	0	0	0	0
eca-miR-18a	114	24	106	10	86	7	437	45	144	4	651	18	38	44	81	131	45	32	153	5	297	0	533	6	229	5	547	6
eca-miR-18b	0	1	0	0	0	0	2	0	0	0	1	0	0	0	1	2	0	0	0	0	2	0	1	0	1	0	0	0
eca-miR-1902	0	0	0	0	0	0	0	0	0	0	0	0	0	0	0	0	0	0	0	0	0	0	0	0	0	0	0	0
eca-miR-1905a	0	0	0	0	0	0	0	0	0	0	0	0	0	0	0	0	0	0	0	0	0	0	0	0	0	0	0	0
eca-miR-1905b	0	0	0	0	0	0	0	0	0	0	0	0	0	0	0	0	0	0	0	0	0	0	0	0	0	0	0	0
eca-miR-1905c	0	0	0	0	0	0	0	0	0	0	0	0	0	0	0	0	0	0	0	0	0	0	0	0	0	0	0	0
eca-miR-190a	0	3	1	2	0	1	0	4	0	1	1	6	0	3	0	1	0	0	1	7	0	0	0	5	0	4	1	5
eca-miR-190b	134	40	86	8	68	27	370	65	95	12	218	19	42	10	53	108	71	21	94	11	268	3	187	3	171	29	171	20
eca-miR-1911	0	0	0	0	0	0	0	0	0	0	0	0	0	0	0	0	0	0	0	0	0	0	0	0	0	0	0	0
eca-miR-1912	0	0	0	0	0	0	0	0	0	0	0	0	0	0	0	0	0	0	0	0	0	0	0	0	0	0	0	0
eca-miR-191a	96374	6053	54592	1123	37549	2809	89239	12708	14797	630	61189	3003	15037	2834	11720	22224	20249	1975	23105	1147	55708	143	49270	899	43587	3339	61056	740
eca-miR-191b	275	55	185	16	196	34	519	83	124	8	391	28	93	41	77	103	63	15	205	15	275	4	386	8	299	22	463	8
eca-miR-192	16371	320	26233	182	30825	388	34968	595	3855	51	36483	762	16766	2645	5427	92	1535	168	37161	307	14338	26	50094	179	36682	272	26994	213
eca-miR-193a-3p	0	0	0	0	0	0	0	1	0	0	0	2	0	0	0	0	0	1	0	0	0	0	0	0	0	0	0	0
eca-miR-193a-5p	67	58	72	45	79	51	324	210	41	11	341	85	81	60	42	107	9	43	342	87	261	41	363	40	353	125	218	36
eca-miR-193b	3	0	0	2	4	3	10	5	0	1	10	4	3	0	0	2	0	3	10	1	19	0	6	1	8	0	6	0
eca-miR-194	2079	42	3948	23	2935	29	5993	106	607	5	7640	83	2006	374	870	17	219	19	6990	45	2271	4	8410	8	6735	39	3565	16
eca-miR-195	30	127	26	167	8	321	109	1251	11	96	73	387	35	102	21	294	4	104	63	290	131	72	115	149	84	681	63	158
eca-miR-196a	9	18	13	2	8	294	22	731	6	6	12	5	4	159	10	4	2	3	19	513	18	28	17	298	27	83	14	0
eca-miR-196b	277	166	378	247	208	490	1515	1331	621	444	1789	380	227	316	363	383	566	72	557	841	1329	66	1236	409	789	948	1961	608
eca-miR-197	458	43	323	87	295	56	1832	161	478	19	1310	137	501	109	340	144	169	17	806	79	2024	9	1076	56	1287	59	1398	17
eca-miR-199a-3p	0	0	0	0	0	0	0	0	0	0	0	0	0	0	0	0	0	0	0	0	0	0	0	0	0	0	0	0
eca-miR-199a-5p	44	259	42	353	31	489	49	1942	4	192	63	592	14	91	10	761	2	302	49	254	50	238	211	196	93	2562	46	202
eca-miR-199b-3p	0	0	0	0	0	0	0	0	0	0	0	0	0	0	0	0	0	0	0	0	0	0	0	0	0	0	0	0
eca-miR-199b-5p	59	806	82	983	40	844	65	3002	10	500	31	1498	6	285	12	2193	0	412	24	700	37	100	62	423	29	2742	34	612
eca-miR-19a	442	65	548	5	267	9	877	39	195	23	636	21	124	48	202	90	58	20	251	6	583	0	561	10	279	25	974	12
eca-miR-19b	1326	199	1139	34	640	111	2213	219	391	54	1701	127	272	148	358	453	225	108	602	47	1243	10	1482	25	762	126	2205	70
eca-miR-200a	441	89	902	14	624	12	1367	204	110	9	1319	19	592	141	167	26	47	93	1451	72	648	2	1511	6	1382	174	795	11
eca-miR-200b	97	51	203	3	170	3	355	158	42	4	585	7	132	67	64	31	13	63	251	75	193	3	582	11	542	138	175	3
eca-miR-200c	132	83	251	4	190	24	286	268	45	4	463	14	111	140	49	43	107	41	295	138	166	6	504	26	736	196	203	5
eca-miR-204b	5	24	2	7	2	10	23	64	0	4	5	11	3	3	1	50	0	10	6	70	12	0	13	5	4	12	3	5
eca-miR-205	605	409	291	19	278	28	2641	1012	64	10	1003	64	187	124	68	75	96	370	1081	449	1841	6	637	22	712	223	1262	29
eca-miR-206	124	1	254	0	100	0	62	1	5	0	18	0	9	0	4	1	2	1	42	0	39	0	62	2	22	0	6	0
eca-miR-208a	0	0	0	0	0	0	0	0	0	0	0	0	1	0	0	0	0	0	0	0	0	0	1	0	0	0	0	0
eca-miR-208b	5	0	4	0	2	1	2	0	0	0	6	0	2	0	1	3	0	0	5	0	14	0	3	0	7	2	9	0
eca-miR-20a	584	230	600	48	320	99	2209	271	903	65	2998	221	256	262	620	756	272	175	944	66	2231	23	2936	37	1311	129	4516	57
eca-miR-20b	15	10	23	2	17	0	27	0	4	0	18	6	9	2	2	98	1	4	43	0	4	0	53	1	29	4	57	0
eca-miR-21	17061	28362	17676	4918	10484	7035	30912	21127	6974	18843	31046	27188	7562	13485	6362	43031	2472	15386	25955	5429	22210	1167	35792	4235	24404	18020	50848	14178
eca-miR-211	71	406	60	276	40	318	175	2248	26	103	255	488	73	83	23	915	3	190	265	450	139	12	135	161	126	163	104	124
eca-miR-2114	3	0	0	0	0	0	0	0	0	0	4	0	0	0	0	0	0	0	1	0	1	0	2	0	2	0	0	0
eca-miR-212	0	0	7	0	0	0	1	0	0	0	0	0	2	0	0	0	0	0	1	0	1	0	3	0	1	0	2	0
eca-miR-214	8	13	13	21	4	4	121	147	18	34	113	117	35	29	22	37	0	76	73	40	370	8	149	34	183	55	118	14
eca-miR-215	2079	67	3742	31	2774	64	7417	114	1012	6	15871	264	3920	1083	2138	27	257	66	9227	86	4149	10	15785	38	11745	56	9034	58
eca-miR-216a	0	0	0	0	0	0	10	2	0	0	9	5	0	2	0	0	0	0	11	0	4	0	2	0	6	0	3	0
eca-miR-216b	0	0	0	0	0	0	1	0	0	0	0	0	0	0	0	0	0	0	0	0	0	0	0	0	0	0	0	0
eca-miR-217	0	0	1	0	0	0	3	0	0	0	2	0	0	0	0	0	0	0	1	0	1	2	0	0	3	0	4	0
eca-miR-218	9	3	8	0	5	7	28	33	1	7	20	9	15	7	7	4	0	1	46	5	23	4	42	1	23	7	14	11
eca-miR-219-5p	7	0	0	0	1	2	13	3	3	3	7	3	1	0	1	5	1	2	9	0	6	0	12	0	2	3	17	0
eca-miR-22	35251	3629	23615	748	22360	755	34228	3085	9406	532	27283	1882	6198	1175	4188	10685	2291	1047	11265	675	18959	101	33468	516	14742	1395	22302	545
eca-miR-221	1310	1090	819	601	877	333	2955	2953	712	663	3586	2120	600	638	338	5741	73	2223	1574	852	2135	210	3036	583	2079	2138	4334	1279
eca-miR-222	43	108	52	38	37	26	124	104	25	30	109	110	34	39	10	354	1	95	100	93	84	18	141	54	108	84	121	60
eca-miR-223	47376	5625	32542	680	30581	829	43509	3566	12908	758	33312	2029	8029	1279	5515	16165	3234	1284	15136	645	22297	61	42041	602	18318	1516	25832	745
eca-miR-224	3	1	4	0	0	1	4	4	0	0	2	2	8	0	0	1	2	0	16	2	6	1	10	2	10	0	5	0
eca-miR-23a	9087	6821	5851	4533	4056	2902	18525	15427	2050	2633	10318	9904	3344	2603	1463	18544	414	6293	6444	3942	8162	920	9453	3086	6990	6884	8538	3689
eca-miR-23b	138	272	127	266	82	164	286	787	67	151	351	520	55	103	43	767	20	171	121	338	189	56	245	225	174	432	140	270
eca-miR-24	9140	4260	7476	2914	8213	2286	18045	7144	3359	1263	13936	5721	3283	1489	1933	9798	836	4059	10578	2502	8140	1251	17906	1985	12515	9305	13166	2165
eca-miR-2483	215	19	391	11	272	21	780	63	284	20	882	25	177	51	238	56	194	15	443	6	775	1	590	5	511	43	1736	18
eca-miR-25	19074	1469	17569	297	9998	830	40704	4115	10818	525	35660	848	7898	2352	10939	7013	9898	669	15145	411	45385	69	29221	221	26103	1560	46306	526
eca-miR-26a	2679	5515	2361	5705	1519	4260	5235	11150	1212	2633	8052	8326	1212	2809	1188	13133	795	1534	2014	8533	5635	931	4995	3300	5540	9573	5438	4611
eca-miR-27a	3458	1633	2812	865	2973	806	4540	2489	659	563	3417	1886	643	563	356	3315	175	984	3046	775	1382	252	3961	523	2040	2142	3230	847
eca-miR-27b	3779	989	2427	553	2873	1249	3963	3376	945	585	4375	1323	636	675	508	3618	458	1193	2384	990	1584	462	5099	626	2945	4635	4140	1093
eca-miR-28-3p	644	335	358	140	337	311	456	892	66	98	413	255	83	100	43	1242	48	113	262	221	149	22	445	136	316	691	311	169
eca-miR-28-5p	10	5	6	17	12	10	22	40	1	7	20	26	0	8	4	58	0	7	2	27	14	1	15	12	19	17	19	1
eca-miR-296	37	0	18	0	22	1	78	5	15	0	150	12	6	17	10	10	8	0	85	6	36	0	141	2	41	1	112	0
eca-miR-299	0	0	0	0	3	0	4	0	0	0	1	0	0	0	0	0	0	0	2	0	2	0	1	0	0	0	3	0
eca-miR-29a	3230	4313	3873	1532	2855	2275	6367	5602	835	1299	5278	2503	1962	1706	909	8217	238	824	6911	1213	3277	266	6645	655	4797	4564	7129	1868
eca-miR-29b	2683	1677	2176	823	1468	686	3256	1115	338	205	2666	1030	1014	411	423	1353	246	259	2383	550	1174	61	2158	408	1541	1068	2192	397
eca-miR-29c	5742	1641	4459	866	3739	2238	7512	3754	1017	673	6113	1117	1382	1086	1202	3240	893	315	5028	598	3758	135	7067	279	3810	2711	8156	1008
eca-miR-301a	132	18	110	3	122	6	218	18	56	6	200	23	25	11	33	61	18	21	73	6	83	0	186	3	84	30	202	17
eca-miR-301b-3p	2	2	3	0	10	0	10	0	0	0	4	1	0	0	1	5	0	0	1	0	1	0	6	0	6	0	7	0
eca-miR-301b-5p	0	0	0	0	0	0	0	0	0	0	0	0	0	0	0	0	0	0	0	0	0	0	0	0	0	0	0	0
eca-miR-302a	0	0	0	0	0	0	0	0	0	0	0	0	0	0	0	0	0	0	0	0	0	0	0	0	0	0	0	0
eca-miR-302b	0	0	0	0	0	0	0	0	0	0	0	0	0	0	0	0	0	0	0	0	0	0	0	0	0	0	0	0
eca-miR-302c	0	0	0	0	0	0	0	0	0	0	0	0	0	0	0	0	0	0	0	0	0	0	0	0	0	0	0	0
eca-miR-302d	0	0	0	0	0	0	0	0	0	0	0	0	0	0	0	0	0	0	0	0	0	0	0	0	0	0	0	0
eca-miR-3065	1	0	0	0	0	1	1	5	0	0	1	1	1	0	0	5	0	0	2	3	0	0	1	1	0	1	1	0
eca-miR-30b	634	92	346	75	181	83	681	459	71	32	527	149	130	40	38	298	33	64	199	61	223	5	265	36	214	132	268	48
eca-miR-30c	1204	179	648	156	362	316	1650	999	250	54	1169	316	361	104	206	472	131	112	436	142	985	25	825	76	569	221	719	71
eca-miR-30d	1910	1598	1534	1362	913	2293	3113	7133	381	498	3035	1525	664	592	372	4075	269	748	1971	1127	1977	99	2526	448	1930	2822	2935	948
eca-miR-30e	1642	670	1774	245	1028	582	3747	987	806	268	3376	428	763	429	747	595	560	142	2491	329	3437	57	3608	104	2294	740	5019	397
eca-miR-31	1	0	3	0	2	1	5	0	2	0	25	4	2	0	0	8	0	1	22	1	2	1	31	0	12	0	7	0
eca-miR-32	167	70	124	28	90	49	456	126	124	21	592	105	65	58	104	233	31	40	242	29	355	3	522	23	269	37	840	25
eca-miR-3200	82	6	48	3	46	7	118	31	17	0	91	8	6	3	9	44	8	8	41	0	31	0	66	2	51	11	74	4
eca-miR-323-3p	2	0	0	0	6	2	6	0	4	0	2	0	1	2	0	0	0	0	4	1	9	0	11	0	6	2	6	0
eca-miR-323-5p	0	0	0	0	0	0	0	0	0	0	0	0	0	0	0	0	0	0	0	0	0	0	0	0	0	0	0	0
eca-miR-324-3p	9	3	17	4	6	9	47	37	10	3	58	17	5	6	2	27	5	11	31	8	47	0	54	4	31	11	68	3
eca-miR-324-5p	52	31	50	16	39	14	114	72	15	9	166	39	18	15	19	55	6	21	83	15	66	3	115	12	91	67	109	15
eca-miR-326	107	18	35	7	35	21	139	61	30	6	150	36	21	8	6	107	3	21	110	14	54	3	165	9	46	19	203	4
eca-miR-328	2631	62	1263	70	1338	107	3286	138	607	8	2404	89	148	36	161	51	190	18	871	37	482	29	2563	26	964	105	2297	12
eca-miR-329a	0	1	0	0	1	0	1	0	0	0	1	1	0	0	0	0	0	0	0	0	0	0	0	0	1	0	1	0
eca-miR-329b	1	2	2	0	6	0	5	0	1	0	5	0	8	0	0	0	0	1	14	0	13	0	9	1	5	0	5	1
eca-miR-330	2	2	1	0	0	1	4	2	0	0	6	2	0	0	2	2	0	0	2	0	4	1	5	1	8	2	7	1
eca-miR-331	88	3	57	32	66	6	85	66	7	4	101	22	2	3	3	46	2	5	21	13	12	3	77	7	30	19	68	6
eca-miR-335	7	9	31	0	24	9	38	26	5	8	23	8	11	7	9	4	4	2	22	11	49	0	26	1	25	22	25	6
eca-miR-337-3p	0	0	0	0	0	0	0	0	0	0	0	0	0	0	0	0	0	0	1	0	0	0	0	0	0	0	0	0
eca-miR-337-5p	0	0	1	0	0	0	1	0	0	0	0	0	0	0	0	0	0	0	0	0	0	0	0	0	0	0	0	0
eca-miR-338-3p	9	29	25	52	10	31	28	94	9	16	34	44	10	12	10	8	1	8	29	41	25	7	41	10	34	43	17	13
eca-miR-338-5p	1	0	0	0	0	0	3	1	0	0	4	1	0	0	0	0	0	0	5	0	1	0	4	1	0	0	3	0
eca-miR-33a	60	15	76	5	85	7	175	19	15	11	189	13	15	21	10	22	7	7	93	15	64	6	173	3	51	19	153	10
eca-miR-33b	13	0	6	0	15	1	31	2	5	0	43	0	6	0	6	0	3	0	14	1	12	0	30	0	7	0	19	0
eca-miR-340-3p	1	3	1	11	0	11	9	14	3	3	2	16	3	2	1	20	1	5	3	10	7	0	6	5	3	6	7	2
eca-miR-340-5p	159	408	197	270	94	465	245	537	47	187	196	454	35	128	44	1229	20	260	91	158	123	32	268	98	134	407	179	284
eca-miR-342-3p	15232	6537	6301	558	5274	526	12209	1275	2046	246	9698	1267	5946	712	1532	9981	1262	752	8064	599	5375	112	8907	357	10661	1441	8493	479
eca-miR-342-5p	13	4	10	0	8	0	11	1	5	0	10	1	4	1	0	19	0	0	7	4	8	0	6	2	12	4	8	0
eca-miR-345-3p	20	11	20	4	9	6	23	39	1	7	16	5	4	2	3	94	2	4	12	4	7	2	16	3	6	16	24	11
eca-miR-345-5p	5	6	2	0	3	0	10	4	2	1	3	3	0	0	0	29	0	4	7	0	5	0	10	0	1	1	9	0
eca-miR-346	0	0	0	0	0	0	0	0	0	0	0	0	0	0	0	0	0	0	0	0	0	0	0	0	0	0	0	0
eca-miR-34a	96	98	69	46	65	126	130	606	11	32	178	165	12	54	9	248	11	103	185	33	52	12	193	28	61	202	122	60
eca-miR-34b-3p	6	3	2	1	5	1	4	3	6	0	3	0	5	0	0	2	4	0	10	0	8	0	8	0	16	0	3	0
eca-miR-34b-5p	0	0	0	0	0	0	0	0	0	0	0	0	0	0	0	1	0	0	0	0	0	0	1	0	1	0	0	0
eca-miR-34c	0	0	1	0	0	0	3	2	4	0	5	0	0	0	4	1	0	0	4	0	9	0	6	0	6	0	9	0
eca-miR-350	94	12	49	5	19	12	81	61	5	0	28	31	19	2	0	56	3	8	20	9	20	0	34	0	18	13	27	2
eca-miR-3548	0	2	1	0	2	0	0	1	1	0	2	0	0	1	0	3	0	0	1	0	1	0	4	0	0	3	0	0
eca-miR-361-3p	123	106	83	30	45	46	177	132	27	8	151	60	22	8	10	328	22	11	48	23	92	1	118	5	61	58	141	15
eca-miR-361-5p	2997	241	1979	176	1407	226	6218	918	1192	158	5530	375	853	450	1012	972	519	179	2121	247	5212	26	5197	136	3659	362	8034	159
eca-miR-3613	40	0	10	2	11	0	47	9	7	0	16	2	17	1	7	4	2	0	2	1	39	0	14	0	8	0	31	0
eca-miR-362-3p	2	0	1	2	0	3	3	6	1	0	4	4	2	3	2	3	0	1	5	2	2	0	4	1	1	0	4	0
eca-miR-362-5p	0	7	0	10	1	3	2	24	0	4	5	25	1	4	0	78	0	9	4	9	1	0	2	3	1	9	4	7
eca-miR-363	18	14	22	1	13	1	47	2	10	3	54	11	19	11	16	141	1	7	32	2	76	0	118	1	54	2	170	2
eca-miR-365	41	34	33	53	27	42	139	223	12	15	194	64	52	17	16	102	8	29	94	28	79	11	108	22	77	62	66	19
eca-miR-367	0	0	0	0	0	0	0	0	0	0	0	0	0	0	0	0	0	0	0	0	0	0	0	0	0	0	0	0
eca-miR-369-3p	1	0	2	0	2	1	4	2	3	0	6	1	0	1	0	0	0	2	5	0	23	0	11	0	5	1	7	1
eca-miR-369-5p	3	1	3	0	0	1	3	2	0	0	3	0	0	0	0	0	0	2	2	1	12	0	5	0	10	2	2	0
eca-miR-370	0	0	4	0	0	0	4	0	0	0	0	0	0	0	0	0	0	0	2	0	1	1	8	0	0	1	0	0
eca-miR-371-3p	0	0	0	0	0	0	0	0	0	0	0	0	0	0	0	0	0	0	0	0	0	0	0	0	0	0	0	0
eca-miR-371-5p	0	0	2	0	0	0	0	0	0	0	0	0	0	0	0	0	0	0	0	0	0	0	0	0	0	0	0	0
eca-miR-372	0	0	0	0	0	0	0	0	0	0	1	0	0	0	0	0	0	0	0	0	0	0	0	0	0	0	0	0
eca-miR-374a	152	164	175	183	113	116	707	363	162	132	1148	398	130	175	294	425	72	68	177	231	1381	35	793	121	619	185	945	138
eca-miR-374b	9	2	3	0	1	4	17	2	3	3	18	3	2	1	5	9	0	1	2	1	35	0	13	0	12	1	11	0
eca-miR-376a	0	0	0	0	0	0	0	0	1	0	0	0	0	0	0	0	0	0	0	0	0	0	2	0	0	0	0	0
eca-miR-376b	0	0	4	0	3	0	2	1	0	0	2	0	1	0	0	0	0	1	0	0	5	0	4	0	1	2	3	0
eca-miR-376c	0	0	1	0	3	0	9	1	1	1	11	0	1	3	0	0	0	2	7	1	17	0	5	0	3	2	7	0
eca-miR-377	0	0	0	0	0	0	0	0	3	0	2	0	2	1	0	0	0	0	0	0	5	0	5	2	2	0	4	0
eca-miR-378	62	58	150	21	122	39	245	164	38	30	313	92	72	60	33	700	4	85	337	46	165	3	469	25	270	64	409	39
eca-miR-379	10	0	6	0	8	3	21	11	1	4	15	0	14	3	1	3	0	1	29	0	52	9	35	1	23	56	7	5
eca-miR-380	0	0	0	0	0	0	0	0	0	0	0	0	0	0	0	0	0	0	0	0	0	0	0	0	0	0	0	0
eca-miR-381	1	0	2	0	1	0	4	0	0	2	1	0	2	2	1	0	0	1	8	0	10	0	17	0	3	1	4	0
eca-miR-382	26	0	23	1	24	0	67	7	7	3	28	0	34	1	10	3	7	1	46	8	67	3	69	1	56	39	28	3
eca-miR-383	8	0	2	0	0	3	11	3	4	0	34	1	0	0	0	1	1	0	0	0	1	0	10	0	2	1	12	0
eca-miR-384	0	0	0	0	0	0	0	0	0	0	0	0	0	0	0	0	0	0	0	0	0	0	1	0	0	0	0	0
eca-miR-3958	1	3	1	0	2	0	7	0	1	0	6	1	1	0	1	0	0	1	8	1	19	3	4	3	4	5	4	1
eca-miR-3959	0	0	3	0	8	1	6	2	0	1	5	0	0	1	6	0	0	1	11	1	11	0	12	1	2	7	9	0
eca-miR-409-3p	32	3	44	2	50	2	90	20	11	7	46	2	30	9	6	6	5	4	87	6	92	4	72	4	81	75	28	3
eca-miR-409-5p	0	0	0	0	0	0	2	0	0	0	0	1	0	1	0	0	0	1	5	0	3	0	1	0	1	2	4	0
eca-miR-410	0	0	0	0	0	0	0	0	0	0	0	0	0	0	0	0	0	0	0	0	0	0	0	0	1	0	0	0
eca-miR-411	0	0	1	0	0	0	5	2	0	4	3	0	3	0	0	0	0	0	4	0	9	2	4	1	3	10	4	2
eca-miR-412	0	0	0	0	0	0	0	0	0	0	0	0	0	0	0	0	0	0	0	0	0	0	0	0	0	0	0	0
eca-miR-421	0	0	0	0	0	0	0	0	0	0	0	0	0	0	0	0	0	0	0	0	0	0	0	0	0	0	0	0
eca-miR-423-3p	871	292	755	253	767	203	3732	814	1157	100	4184	619	635	935	780	1054	433	291	2170	390	8032	75	4601	192	3758	354	8703	116
eca-miR-423-5p	9828	2383	10458	1514	7798	2014	26774	5276	10390	281	22909	2085	6973	3195	8830	2511	7338	521	14426	1978	29918	470	21783	1780	26020	2108	29799	439
eca-miR-424	4	3	12	0	13	3	22	1	14	6	66	1	6	4	8	4	0	2	24	2	22	2	32	0	28	7	19	6
eca-miR-425	368	61	264	5	233	16	556	70	132	12	493	33	75	42	98	232	78	33	343	16	482	1	592	7	379	26	884	16
eca-miR-429	150	15	404	3	334	7	783	58	83	2	1004	11	373	80	91	9	35	27	1001	42	402	0	1189	3	1125	27	398	2
eca-miR-431	1	0	0	0	0	0	1	0	0	1	0	0	5	0	0	0	3	0	0	0	4	0	3	0	1	1	3	0
eca-miR-432	9	1	21	1	24	5	38	19	5	13	21	0	18	2	15	6	1	9	53	5	60	7	60	3	35	58	10	11
eca-miR-433	1	0	3	0	3	0	8	1	2	1	8	2	2	0	0	0	0	0	16	0	15	0	12	0	12	2	6	0
eca-miR-448	0	0	0	0	0	0	0	0	0	0	0	0	0	0	0	0	0	0	0	0	0	0	0	0	0	0	0	0
eca-miR-449a	0	0	0	0	0	1	1	4	1	1	1	1	0	0	3	9	0	3	0	2	2	0	1	1	1	1	0	0
eca-miR-449b	0	0	0	0	0	0	0	0	0	0	0	0	0	0	0	1	0	0	0	0	0	0	0	0	0	0	0	0
eca-miR-450a	0	0	0	0	0	0	0	0	0	0	0	0	0	0	0	0	0	0	0	0	0	0	0	0	0	0	0	0
eca-miR-450b-3p	0	0	0	0	0	0	0	0	0	0	0	0	0	0	0	0	0	0	0	0	0	0	0	0	0	0	0	0
eca-miR-450b-5p	1	2	1	0	1	1	14	4	2	7	20	4	4	4	5	11	0	5	15	3	11	2	29	0	18	6	10	4
eca-miR-450c	0	0	0	0	0	0	0	0	0	0	0	0	0	0	1	0	0	0	0	0	1	0	1	0	0	0	0	0
eca-miR-451	2423	34	2357	4	1158	7	16683	768	3820	107	15284	51	2092	3307	3900	394	1496	60	4264	11	37071	8	12653	5	16253	20	40413	25
eca-miR-454	13	11	36	2	17	3	107	17	32	2	158	7	19	7	70	61	27	4	34	2	106	1	57	2	103	6	51	1
eca-miR-483	44	3	48	3	91	14	303	17	96	0	633	6	124	26	78	3	32	4	246	4	328	2	310	2	439	3	243	7
eca-miR-485-3p	18	1	14	0	29	0	28	0	3	0	16	0	16	3	7	2	8	0	29	1	34	0	24	0	28	10	15	2
eca-miR-485-5p	3	0	0	0	1	1	14	1	0	0	7	0	4	0	0	1	0	0	15	1	16	0	9	0	8	5	2	0
eca-miR-486-3p	1186	13	1395	4	808	3	5060	224	3686	12	6104	7	1586	773	3365	122	1826	9	2730	2	16342	6	5778	3	7294	8	8894	7
eca-miR-486-5p	195764	1792	174020	349	130641	775	679183	13554	273605	2029	587602	1396	200123	64902	217860	9486	178558	870	293006	618	1375567	152	625782	201	646429	773	876074	776
eca-miR-487a	0	0	0	0	0	0	0	0	0	0	1	0	0	0	0	0	0	0	0	0	3	0	0	0	0	0	0	0
eca-miR-487b	6	0	4	0	7	0	7	2	1	0	5	0	7	0	4	1	0	1	25	1	24	1	14	0	12	6	10	0
eca-miR-488	0	0	0	0	1	0	4	0	1	0	0	0	0	0	2	2	0	0	0	0	0	0	12	0	1	0	1	0
eca-miR-489	0	0	1	0	1	0	5	1	0	0	5	0	0	0	1	0	0	0	4	0	1	0	1	0	1	0	1	0
eca-miR-490-3p	0	0	0	2	0	0	0	0	0	0	0	0	0	0	0	0	0	0	0	0	0	0	1	0	0	2	0	0
eca-miR-490-5p	0	1	0	0	0	0	1	0	0	0	0	0	0	0	0	1	0	0	0	0	0	0	0	0	0	1	0	0
eca-miR-491-3p	3	0	0	0	0	0	3	1	0	0	0	0	0	0	0	0	0	0	0	0	0	0	0	0	1	0	0	0
eca-miR-491-5p	21	3	10	0	2	1	39	16	5	1	54	3	4	2	10	23	6	3	11	2	62	0	36	2	32	3	51	3
eca-miR-492	0	0	1	0	0	0	0	0	1	0	2	0	0	0	0	0	0	0	0	0	0	0	1	0	1	0	0	0
eca-miR-493a	0	0	0	0	0	0	0	0	0	0	0	0	0	0	0	0	0	0	0	0	0	0	0	0	0	0	0	0
eca-miR-493b	0	0	0	0	2	0	0	0	0	0	0	0	0	0	0	0	0	0	1	0	3	0	0	0	2	1	0	0
eca-miR-494	9	0	4	0	7	0	36	1	1	3	18	1	11	3	4	1	0	3	20	3	40	0	20	0	19	8	28	2
eca-miR-495	0	0	1	0	0	0	1	0	0	0	0	0	0	0	3	0	0	0	1	0	1	0	3	0	3	0	0	0
eca-miR-496	0	0	0	0	0	0	0	1	0	0	0	0	0	0	0	0	0	0	0	0	0	0	0	0	0	0	0	0
eca-miR-497	11	6	9	14	11	63	21	275	1	23	8	47	5	7	5	69	0	20	24	25	16	8	20	17	10	127	17	9
eca-miR-499-3p	3	0	0	0	2	0	0	0	0	0	1	0	0	0	0	0	0	0	4	0	4	0	1	0	0	0	3	0
eca-miR-499-5p	13	5	22	1	26	5	42	12	3	2	27	3	7	6	3	4	12	5	21	1	42	1	35	0	16	6	36	2
eca-miR-500	1	3	6	2	7	3	25	20	2	2	28	20	6	5	0	31	0	6	24	7	16	0	43	3	15	3	26	1
eca-miR-501-5p	5	8	2	11	3	20	4	59	2	3	12	17	2	3	2	153	0	5	8	6	6	0	8	4	11	31	12	7
eca-miR-502-3p	37	50	33	19	40	35	118	236	13	20	163	106	25	34	11	661	2	71	114	27	86	1	189	17	124	55	181	20
eca-miR-502-5p	4	4	0	2	0	1	4	4	0	0	6	4	0	1	0	8	1	0	9	2	5	0	4	0	2	0	7	0
eca-miR-503	0	0	1	1	0	0	2	2	0	0	2	0	1	0	0	2	0	1	3	0	2	0	3	0	6	1	0	1
eca-miR-504	367	2	285	6	183	1	384	22	42	2	398	5	40	3	26	8	14	1	53	5	44	0	205	2	120	3	174	3
eca-miR-505	58	9	57	2	50	2	151	24	16	2	101	7	34	14	19	34	13	10	77	4	70	2	83	2	53	8	75	5
eca-miR-506a	0	0	0	0	0	0	0	0	0	0	1	0	0	1	0	0	0	0	0	0	0	0	0	0	0	0	1	0
eca-miR-507a	0	0	0	0	0	0	0	0	0	0	0	0	0	0	0	0	0	0	0	0	0	0	0	0	0	0	0	0
eca-miR-507b	0	0	0	0	0	0	0	0	0	0	0	0	0	0	0	0	0	0	0	0	0	0	0	0	0	0	0	0
eca-miR-508-3p	0	0	0	0	0	0	0	0	0	0	0	0	0	0	0	0	0	0	0	0	0	0	0	0	0	0	0	0
eca-miR-508-5p	0	0	0	0	0	0	0	0	0	0	0	0	0	0	0	0	0	0	0	0	0	0	0	0	0	0	0	0
eca-miR-509a-5p	0	0	0	0	0	0	0	0	0	0	0	0	0	0	0	0	0	0	0	0	0	0	0	0	0	0	0	0
eca-miR-509b	0	0	0	0	0	0	0	0	0	0	0	0	0	0	0	0	0	0	0	0	0	0	0	0	0	0	0	0
eca-miR-514	0	0	0	0	0	0	0	0	0	0	0	0	0	0	0	0	0	0	0	0	0	0	0	0	0	0	0	0
eca-miR-514a	0	0	0	0	0	0	1	0	0	0	0	0	0	0	0	0	0	0	0	0	0	0	0	0	0	0	0	0
eca-miR-514b	0	0	0	0	0	0	0	0	0	0	0	0	0	0	0	0	0	0	0	0	0	0	0	0	0	0	0	0
eca-miR-532-3p	69	75	70	38	60	61	174	191	17	6	194	91	71	17	9	257	3	18	217	21	76	4	200	17	160	43	160	5
eca-miR-532-5p	190	313	209	136	157	489	271	1393	22	92	243	295	38	78	30	2448	9	265	319	83	97	11	287	89	148	384	250	126
eca-miR-539	1	0	0	0	0	0	0	0	0	0	0	0	0	0	0	0	0	0	0	0	0	0	0	0	0	0	0	0
eca-miR-541	0	0	0	0	0	0	0	0	0	0	0	0	0	0	0	0	0	0	0	0	0	0	0	0	0	0	0	0
eca-miR-542-3p	1	2	0	0	4	0	2	3	1	0	10	1	2	2	1	3	0	0	6	0	5	0	12	0	5	3	10	1
eca-miR-542-5p	1	0	6	0	1	1	6	3	1	1	13	2	4	1	2	2	0	0	22	0	5	0	10	0	14	1	10	0
eca-miR-543	0	0	0	0	0	0	3	0	0	0	1	0	0	0	3	0	0	2	0	0	0	0	1	0	2	0	0	0
eca-miR-544	0	0	0	0	0	0	0	0	0	0	0	0	0	0	0	0	0	0	0	0	0	0	0	0	0	0	0	0
eca-miR-544b	0	0	0	0	0	0	0	0	0	0	0	0	0	0	0	0	0	0	0	0	0	0	0	0	0	0	0	0
eca-miR-545	5	0	1	1	2	2	2	2	3	1	3	3	0	3	0	0	0	0	1	1	9	0	6	0	1	0	10	2
eca-miR-551a	27	0	11	1	8	0	28	2	0	0	8	0	1	0	2	1	0	0	4	0	0	0	8	0	4	0	8	0
eca-miR-551b	1	0	4	0	4	0	4	2	0	0	2	0	0	2	2	1	0	0	3	0	4	0	4	0	1	1	8	0
eca-miR-568	0	0	0	0	0	0	0	0	0	0	0	0	0	0	0	0	0	0	0	0	0	0	0	0	0	0	0	0
eca-miR-582-3p	0	3	2	0	0	0	0	2	0	0	1	0	0	0	0	1	0	0	2	1	1	0	1	0	1	0	0	0
eca-miR-582-5p	0	0	0	0	0	0	1	1	0	0	3	1	1	0	0	0	0	0	1	0	2	0	3	0	3	4	2	0
eca-miR-590-3p	93	73	88	16	40	5	130	30	38	8	197	56	25	19	54	59	17	7	52	13	141	3	142	12	77	15	125	19
eca-miR-590-5p	23	9	29	4	16	4	52	7	15	2	55	4	6	3	9	13	7	1	8	1	34	0	32	0	23	2	35	2
eca-miR-592	2	0	0	0	0	0	5	2	0	1	1	0	0	0	0	1	0	0	2	0	1	0	2	0	1	1	0	0
eca-miR-598	0	0	0	0	0	0	0	0	0	0	0	0	0	0	0	0	0	0	0	0	0	0	0	0	0	0	0	0
eca-miR-615-3p	11	1	10	0	20	16	38	52	6	0	30	3	7	6	4	3	1	0	47	4	7	2	51	4	27	7	9	0
eca-miR-615-5p	0	0	0	0	0	0	0	0	0	0	0	0	0	0	0	0	0	0	1	0	0	0	0	0	0	0	0	0
eca-miR-628a	150	37	129	23	47	22	251	65	24	11	264	35	33	13	42	144	12	30	50	25	106	2	207	14	105	41	219	15
eca-miR-632	0	0	0	0	0	0	0	0	0	0	0	0	0	0	0	0	0	0	0	0	0	0	0	0	0	0	0	0
eca-miR-652	17	4	12	9	10	2	58	31	14	4	93	19	2	8	16	69	4	7	24	8	68	0	70	3	62	5	54	4
eca-miR-6529	5	0	1	0	1	1	11	2	0	0	12	1	1	1	0	2	1	0	6	0	1	0	8	0	5	1	4	0
eca-miR-653	0	0	0	0	0	0	0	0	0	0	0	0	0	0	0	0	0	0	0	0	0	0	0	0	0	0	0	0
eca-miR-655	3	0	0	0	0	0	0	0	0	0	0	0	0	0	0	0	0	0	1	0	0	0	0	0	0	0	0	0
eca-miR-656	0	0	0	0	0	0	1	0	0	0	0	0	0	0	0	0	0	0	1	1	3	0	1	0	1	0	0	0
eca-miR-660	258	257	303	91	233	290	568	670	46	148	502	283	125	153	58	1349	13	232	810	57	157	5	579	69	397	245	594	153
eca-miR-664	7	2	0	0	1	2	2	3	3	0	8	3	3	0	1	2	0	1	0	3	0	1	3	2	8	1	5	1
eca-miR-670	0	0	0	0	0	0	0	0	0	0	0	0	0	0	0	0	0	0	0	0	0	0	0	0	0	0	0	0
eca-miR-671-3p	10	6	13	10	10	7	41	46	12	5	27	24	3	5	5	36	9	7	20	7	20	3	33	6	30	24	54	3
eca-miR-671-5p	3	26	5	24	7	12	31	74	5	22	50	47	9	10	5	118	4	41	53	33	39	8	65	19	39	45	45	20
eca-miR-672	0	0	0	0	0	0	0	0	0	0	0	0	0	0	0	0	0	0	0	0	0	0	0	0	0	0	0	0
eca-miR-675	0	0	0	0	0	0	1	0	0	0	1	0	0	0	0	0	0	0	2	1	3	0	3	0	1	0	1	0
eca-miR-676	119	159	172	161	175	457	303	905	56	78	190	243	40	88	39	453	13	105	290	195	116	29	265	128	132	457	164	210
eca-miR-684	0	0	0	0	0	0	0	0	0	0	0	0	0	0	0	0	0	0	0	0	0	0	0	0	0	0	0	0
eca-miR-7	1591	123	2340	26	1310	84	4437	202	902	30	3000	74	1025	260	1513	362	1120	47	988	41	5581	13	2450	34	2397	77	2366	42
eca-miR-703	2	3	0	0	1	2	0	1	0	2	0	0	0	2	0	0	0	1	1	0	1	0	2	3	0	3	1	0
eca-miR-7035	0	0	0	0	0	0	0	0	0	0	0	0	0	0	0	0	0	0	0	0	0	0	0	0	0	0	0	0
eca-miR-7045	0	0	0	0	0	0	0	0	0	0	0	0	0	0	0	0	0	0	0	0	0	0	0	0	0	0	0	0
eca-miR-708	0	8	0	4	0	5	0	27	0	5	6	12	0	4	0	11	0	33	0	6	2	0	3	6	5	20	1	4
eca-miR-711	0	0	0	0	0	0	0	0	0	0	0	0	0	0	0	0	0	0	0	0	0	0	0	0	0	0	0	0
eca-miR-7143	0	2	2	0	0	0	0	1	0	0	0	1	0	0	0	2	0	2	1	1	0	0	0	1	0	2	2	0
eca-miR-7177a	0	0	0	0	0	0	0	0	0	0	0	0	0	0	0	0	0	0	0	0	0	0	0	0	0	0	0	0
eca-miR-7177b	26	8	14	9	5	4	51	28	24	5	49	27	10	20	37	54	17	8	39	30	441	7	124	19	72	10	167	1
eca-miR-744	718	145	339	93	450	285	901	546	231	40	719	178	89	93	152	686	70	104	409	140	512	33	1040	83	792	312	1112	69
eca-miR-758	0	0	0	0	0	0	0	0	0	0	0	0	0	0	0	0	0	0	0	0	0	0	0	0	0	0	0	0
eca-miR-761	0	0	0	0	0	0	0	0	0	0	0	0	0	0	0	0	0	0	0	0	0	0	0	0	0	0	0	0
eca-miR-763	0	0	0	0	0	0	0	0	0	0	0	0	0	0	0	0	0	0	0	0	0	0	0	0	0	0	0	0
eca-miR-764-3p	0	0	0	0	0	0	0	0	0	0	0	0	0	0	0	0	0	0	0	0	0	0	0	0	0	0	0	0
eca-miR-764-5p	0	0	0	0	0	0	0	0	0	0	0	0	0	0	0	0	0	0	0	0	0	0	0	0	0	0	0	0
eca-miR-7667	0	0	0	0	0	0	0	0	0	0	0	0	0	0	0	0	0	0	0	0	0	0	0	0	0	0	0	0
eca-miR-767-3p	0	0	0	0	0	0	0	0	0	0	0	0	0	0	0	0	0	0	0	0	1	0	0	0	1	0	0	0
eca-miR-767-5p	0	0	0	0	1	0	0	0	0	0	0	0	0	0	0	0	0	0	0	0	1	0	0	0	0	0	0	0
eca-miR-769a-3p	0	0	0	0	0	0	0	0	0	0	0	0	0	0	0	0	0	0	0	0	0	0	0	0	0	0	0	0
eca-miR-769a-5p	0	0	0	0	0	0	0	0	0	0	0	0	0	0	0	0	0	0	0	0	0	0	0	0	0	0	0	0
eca-miR-769b	0	0	0	0	0	0	0	0	0	0	0	0	0	0	0	0	0	0	0	0	0	0	0	0	0	0	0	0
eca-miR-770-5p	0	0	0	0	0	0	0	0	0	0	0	0	0	0	0	0	0	0	0	0	0	0	0	0	0	0	0	0
eca-miR-802	100	1	154	0	105	1	162	5	35	0	499	4	102	15	30	0	20	0	197	1	57	0	372	0	305	1	129	0
eca-miR-872	59	40	44	24	24	21	175	87	58	18	191	41	40	48	58	149	41	27	49	35	244	3	172	18	134	34	330	18
eca-miR-873	7	0	2	0	8	0	7	0	1	0	3	0	0	0	0	0	0	0	0	0	2	0	8	0	1	0	13	0
eca-miR-874	3	0	1	8	8	7	16	26	2	3	22	5	1	5	0	9	0	5	12	4	4	2	27	4	13	21	23	1
eca-miR-876-3p	0	0	0	0	0	0	0	0	0	0	0	0	0	0	1	0	0	0	0	0	0	0	0	0	0	0	0	0
eca-miR-876-5p	0	0	0	0	0	0	0	0	0	0	0	0	0	1	0	0	0	0	0	1	0	0	1	0	0	0	1	0
eca-miR-885-3p	1	0	0	0	0	1	2	0	0	0	10	1	0	2	0	0	0	0	1	0	2	0	5	0	1	0	0	0
eca-miR-885-5p	0	0	4	0	2	0	10	3	0	0	16	1	2	0	0	1	1	0	3	0	5	0	2	0	0	1	4	0
eca-miR-889	0	0	0	0	0	0	1	0	0	0	2	0	0	0	0	0	0	0	2	0	3	0	1	0	0	3	0	0
eca-miR-8908a	0	0	0	0	0	0	0	0	0	0	0	0	0	0	0	0	0	0	0	0	0	0	0	0	0	0	0	0
eca-miR-8908b	0	0	0	0	0	0	0	0	0	0	0	0	0	0	0	0	0	0	0	0	0	0	1	0	0	0	0	0
eca-miR-8908c	0	0	0	0	0	0	0	1	0	0	0	0	0	0	0	0	0	0	0	0	0	0	0	0	0	0	0	0
eca-miR-8908d	0	0	0	0	0	0	0	1	0	0	0	0	0	0	0	0	0	0	0	0	0	0	0	0	0	0	0	0
eca-miR-8908e	0	0	0	0	0	0	0	0	0	0	0	0	0	0	0	0	0	0	0	0	0	0	0	0	1	0	0	0
eca-miR-8908f	0	0	0	0	0	0	0	0	0	0	0	0	0	0	0	0	0	0	0	0	0	0	0	0	0	0	0	0
eca-miR-8908g	0	0	0	0	0	0	1	0	0	0	2	0	0	0	0	0	0	0	0	0	0	0	0	0	1	0	0	0
eca-miR-8908h	0	0	0	0	0	0	0	0	0	0	1	0	0	0	0	0	0	0	0	0	0	0	1	0	1	0	0	0
eca-miR-8908i	0	0	0	0	0	0	0	0	0	0	1	0	0	0	0	0	0	0	0	0	0	0	0	0	0	0	0	0
eca-miR-8908j	0	0	0	0	0	0	1	1	0	0	4	0	1	1	0	0	0	0	0	0	0	0	1	0	0	0	0	0
eca-miR-8908k	0	0	0	0	0	0	0	0	0	0	0	0	0	0	0	0	0	0	0	0	1	0	0	0	0	0	0	0
eca-miR-8908l	0	0	0	0	0	0	0	1	0	0	0	0	0	0	0	0	0	0	0	0	0	0	0	0	0	0	0	0
eca-miR-8908m	0	0	0	0	0	0	0	0	0	0	0	0	0	0	0	0	0	0	0	0	0	0	0	0	0	0	0	0
eca-miR-8908n	0	0	0	0	0	0	0	0	0	0	0	0	0	0	0	0	0	0	0	0	0	0	0	0	0	0	0	0
eca-miR-8909	0	0	0	0	0	0	0	0	0	0	0	0	0	0	0	0	0	0	0	0	0	0	0	0	0	0	0	0
eca-miR-8910	0	0	0	0	0	0	0	0	0	0	0	0	0	0	0	0	0	0	0	0	0	0	0	0	0	0	0	0
eca-miR-8911	0	0	0	0	0	0	0	0	0	0	0	0	0	0	0	0	0	0	0	0	0	0	0	0	0	0	0	0
eca-miR-8912	0	0	0	0	0	0	0	0	0	0	0	0	0	0	0	0	0	0	0	0	0	0	0	0	0	0	0	0
eca-miR-8913	0	0	0	0	0	0	0	0	0	0	0	0	0	0	0	0	0	0	0	0	0	0	0	0	0	0	0	0
eca-miR-8914	3	4	0	1	7	1	16	3	4	0	11	2	2	0	2	9	2	0	4	0	10	0	10	0	2	1	17	1
eca-miR-8915	0	0	0	0	0	0	0	0	0	0	0	0	0	0	0	0	0	0	0	0	0	0	0	0	0	0	0	0
eca-miR-8916	0	0	0	0	0	0	0	0	0	0	0	0	0	0	0	0	0	0	0	0	0	0	0	0	0	0	0	0
eca-miR-8917	33	0	19	12	19	9	58	9	13	1	32	7	3	9	4	7	0	3	10	9	12	1	23	2	19	3	21	0
eca-miR-8918	0	0	0	0	0	0	0	0	0	0	0	0	0	0	0	0	0	0	0	0	0	0	0	0	0	0	0	0
eca-miR-8919	0	0	0	0	0	0	0	0	0	0	0	0	0	0	0	0	0	0	0	0	0	0	0	0	0	0	0	0
eca-miR-8920	0	0	0	0	0	0	0	0	0	0	0	1	0	0	0	0	0	0	0	1	0	0	1	0	0	0	0	0
eca-miR-8921	0	0	0	0	0	0	0	0	0	0	0	0	0	0	0	0	0	0	0	0	0	0	0	0	0	0	0	0
eca-miR-8922	0	0	0	0	0	0	0	0	0	0	0	0	0	0	0	0	0	0	0	0	0	0	0	0	0	0	0	0
eca-miR-8923	0	0	0	0	0	0	0	0	0	0	0	0	0	0	0	0	0	0	0	0	0	0	0	0	0	0	0	0
eca-miR-8924	0	0	0	0	0	0	0	0	0	0	0	0	0	0	0	0	0	0	0	0	0	0	0	0	0	0	0	0
eca-miR-8925	0	0	0	0	0	0	0	0	0	0	0	0	0	0	0	0	0	0	0	0	0	0	0	0	0	0	0	0
eca-miR-8926	0	0	0	0	0	0	0	0	0	0	0	0	0	0	0	0	0	0	0	0	0	0	0	0	0	0	0	0
eca-miR-8927	0	0	0	0	0	0	0	0	0	0	0	0	0	0	0	0	0	0	0	0	0	0	0	0	0	0	0	0
eca-miR-8928	0	0	0	0	0	0	0	0	0	0	0	0	0	0	0	0	0	1	0	0	0	0	0	0	0	0	0	0
eca-miR-8929	0	0	0	0	0	0	0	0	0	0	0	0	0	0	0	0	0	0	0	0	0	0	0	0	0	0	0	0
eca-miR-8930	0	0	0	0	0	0	0	0	0	0	0	0	0	0	0	0	0	0	0	0	0	0	0	0	0	0	0	0
eca-miR-8931	0	0	0	0	0	0	0	0	0	0	0	0	0	0	0	0	0	0	0	0	0	0	0	0	0	0	0	0
eca-miR-8932	0	0	0	0	0	0	0	0	0	0	0	0	0	0	0	0	0	0	0	0	0	0	0	0	0	0	0	0
eca-miR-8933	0	0	0	0	0	0	0	0	0	0	0	0	0	0	0	0	0	0	0	0	0	0	0	0	0	0	0	0
eca-miR-8934	0	1	0	0	0	0	0	0	0	0	0	0	0	0	0	0	0	0	0	0	0	0	0	0	0	0	0	0
eca-miR-8935	0	0	0	0	0	0	0	0	0	0	0	0	0	0	0	0	0	0	0	0	0	0	0	0	0	0	0	0
eca-miR-8936	0	0	0	0	0	0	0	0	0	0	0	0	0	0	0	0	0	0	0	0	0	0	0	0	0	0	0	0
eca-miR-8937	0	0	0	0	0	0	0	0	0	0	0	0	0	0	0	0	0	0	0	0	0	0	0	0	0	0	0	0
eca-miR-8938	0	0	0	0	0	0	0	0	0	0	0	0	0	0	0	0	0	0	0	0	0	0	0	0	0	0	0	0
eca-miR-8939	0	0	0	0	0	0	0	0	0	0	0	0	0	0	0	0	0	0	0	0	0	0	0	0	0	0	0	0
eca-miR-8940	0	0	0	0	0	0	0	0	0	0	0	0	0	0	0	0	0	0	0	0	0	0	0	0	0	0	0	0
eca-miR-8941	0	0	0	0	0	0	0	0	0	0	0	0	0	0	0	0	0	0	0	0	0	0	0	0	0	0	0	0
eca-miR-8942	0	0	0	0	0	0	0	0	0	0	0	0	0	0	0	0	0	0	0	0	0	0	0	0	0	0	0	0
eca-miR-8943	0	0	0	0	0	0	0	0	0	0	0	0	0	0	0	0	0	0	0	0	0	0	0	0	0	0	0	0
eca-miR-8944	0	0	0	0	0	0	0	0	0	0	0	0	0	0	0	0	0	0	0	0	0	0	0	0	0	0	0	0
eca-miR-8945	0	0	0	0	0	0	0	0	0	0	0	0	0	0	0	0	0	0	0	0	0	0	0	0	0	0	0	0
eca-miR-8946	1	1	0	0	1	0	8	2	0	0	5	1	2	0	3	5	0	0	2	1	4	0	6	0	10	0	6	0
eca-miR-8947	0	0	0	0	0	0	0	0	0	0	0	0	0	0	0	0	0	0	0	0	0	0	0	0	0	0	0	0
eca-miR-8948	0	0	0	0	0	0	0	0	0	0	0	0	0	0	0	0	0	0	0	0	0	0	0	0	0	0	0	0
eca-miR-8949	0	0	0	0	0	0	0	0	0	0	0	0	0	0	0	0	0	0	0	0	0	0	0	0	0	0	0	0
eca-miR-8950	0	0	0	0	0	0	0	0	0	0	0	0	0	0	0	0	0	0	0	0	0	0	0	0	0	0	0	0
eca-miR-8951	2	3	1	0	7	0	14	2	3	2	23	0	2	2	10	2	2	1	9	0	28	0	14	3	12	0	23	0
eca-miR-8952	0	0	0	0	0	0	0	0	0	0	0	0	0	0	0	0	0	0	0	0	0	0	0	0	0	0	0	0
eca-miR-8953	0	0	0	0	0	0	0	0	0	0	0	0	0	0	0	0	0	0	0	0	0	0	0	0	0	0	0	0
eca-miR-8954	0	0	0	0	0	0	0	0	0	0	0	0	0	0	0	0	0	0	0	0	0	0	0	0	0	0	0	0
eca-miR-8955	0	0	0	0	0	0	0	0	0	0	0	0	0	0	0	0	0	0	0	0	0	0	0	0	0	0	0	0
eca-miR-8956	0	0	0	0	0	0	0	0	0	0	0	0	0	0	0	0	0	0	0	0	0	0	0	0	0	0	0	0
eca-miR-8957	0	0	0	0	0	0	0	0	0	0	0	0	0	0	0	0	0	0	0	0	0	0	0	0	0	0	0	0
eca-miR-8958	0	0	0	0	0	0	0	1	0	0	0	0	0	0	0	0	0	0	0	0	0	0	0	0	0	1	0	0
eca-miR-8959	0	0	0	0	0	0	0	0	0	0	0	0	0	0	0	0	0	0	0	0	0	0	0	0	0	0	0	0
eca-miR-8960	0	0	0	0	0	0	0	0	0	0	0	0	0	0	0	0	0	0	0	0	0	0	0	0	0	0	0	0
eca-miR-8961	0	0	0	0	0	0	0	0	0	0	0	0	0	0	0	0	0	0	0	0	0	0	0	0	0	0	0	0
eca-miR-8962	0	0	0	0	0	0	0	0	0	0	0	0	0	0	0	0	0	0	0	0	0	0	0	0	0	0	0	0
eca-miR-8963	0	0	0	0	0	0	0	0	0	0	0	0	0	0	0	0	0	0	0	0	0	0	0	0	0	0	0	0
eca-miR-8964	0	0	0	0	0	0	3	0	0	0	1	0	0	0	1	0	0	0	0	0	5	0	0	0	1	0	1	0
eca-miR-8965	0	0	0	0	0	0	0	0	0	0	0	0	0	0	0	0	0	0	0	0	0	0	0	0	0	0	0	0
eca-miR-8966	0	0	0	0	0	0	0	0	0	0	0	0	0	0	0	0	0	0	0	0	0	0	0	0	0	0	0	0
eca-miR-8967	0	0	0	0	0	0	0	0	0	0	0	0	0	0	0	0	0	0	0	0	0	0	0	0	0	0	0	0
eca-miR-8968	0	0	0	0	0	0	0	0	0	0	0	0	0	0	0	0	0	0	0	0	0	0	0	0	0	0	0	0
eca-miR-8969	0	0	0	0	0	0	0	0	0	0	0	0	0	0	0	0	0	0	0	0	0	0	0	0	0	0	0	0
eca-miR-8970	0	0	0	0	0	0	0	0	0	0	0	0	0	0	0	0	0	0	0	0	0	0	0	0	0	0	0	0
eca-miR-8971	0	0	0	0	0	0	0	0	0	0	0	1	0	1	0	0	0	0	0	0	0	0	0	0	0	0	0	0
eca-miR-8972	0	0	0	0	0	0	0	0	0	0	0	0	0	0	0	0	0	0	0	0	0	0	0	0	0	0	0	0
eca-miR-8973	0	0	0	0	0	0	0	0	0	0	0	0	0	0	0	0	0	0	0	0	0	0	0	0	0	0	0	0
eca-miR-8974	0	0	0	0	0	0	0	0	0	0	0	0	0	0	0	0	0	0	0	0	0	0	0	0	0	0	0	0
eca-miR-8975	0	0	0	0	0	0	0	0	0	0	0	0	0	0	0	0	0	0	0	0	0	0	0	0	0	0	0	0
eca-miR-8976	0	0	0	0	0	0	1	1	0	0	0	0	0	0	0	0	0	0	0	0	0	0	1	0	0	0	0	0
eca-miR-8977	0	0	1	0	0	0	0	0	0	0	0	0	0	0	0	0	0	0	0	0	0	0	0	1	0	0	0	1
eca-miR-8978	0	0	0	0	0	0	0	0	0	0	0	0	0	0	0	0	0	0	0	0	0	0	0	0	0	0	0	0
eca-miR-8979	0	0	0	0	0	0	0	0	0	0	0	0	0	0	0	0	0	0	0	0	0	0	0	0	0	0	0	0
eca-miR-8980	0	0	0	0	0	0	0	0	0	0	0	0	0	0	0	0	0	0	0	0	0	0	0	0	0	0	0	0
eca-miR-8981	0	0	0	0	0	0	0	0	0	0	0	0	0	0	0	0	0	0	0	0	0	0	0	0	0	0	0	0
eca-miR-8982	0	0	0	0	0	0	0	0	0	0	0	0	0	0	0	0	0	0	0	0	0	0	0	0	0	0	0	0
eca-miR-8983	0	0	0	0	0	0	0	0	0	0	0	0	0	0	0	0	0	0	0	0	0	0	0	0	0	0	0	0
eca-miR-8984	0	0	0	0	0	0	0	0	0	0	0	0	0	0	0	0	0	0	0	0	0	0	0	0	0	0	0	0
eca-miR-8985	0	0	1	0	0	0	7	2	4	0	5	0	1	0	1	1	0	0	1	0	5	0	2	0	6	1	4	0
eca-miR-8986a	0	0	0	0	0	0	3	0	0	0	3	1	2	0	0	0	0	0	0	1	0	0	0	0	1	0	0	0
eca-miR-8986b	0	0	0	0	0	0	6	4	2	0	1	3	1	0	1	4	0	0	0	1	0	0	2	0	2	0	0	0
eca-miR-8987	0	0	0	0	0	0	0	0	0	0	0	0	0	0	0	0	0	0	0	0	0	0	0	0	0	0	0	0
eca-miR-8988	0	0	0	0	0	0	0	0	0	0	0	0	0	0	0	0	0	0	0	0	0	0	0	0	0	0	0	0
eca-miR-8989	0	0	0	0	0	0	0	0	0	0	0	0	0	0	0	0	0	0	0	0	0	0	0	0	0	0	0	0
eca-miR-8990	0	0	0	0	0	0	0	0	0	0	0	0	0	0	0	0	0	0	0	0	0	0	0	0	0	0	0	0
eca-miR-8991	0	0	0	0	0	0	0	0	0	0	0	0	0	0	0	0	0	0	0	0	0	0	0	0	0	0	0	0
eca-miR-8992	1	1	5	5	4	1	22	4	4	2	23	11	4	4	1	5	0	2	12	7	33	2	38	7	14	0	54	0
eca-miR-8993	0	0	0	0	0	0	0	0	0	0	0	0	0	0	0	0	0	0	0	0	0	0	0	0	0	0	0	0
eca-miR-8994	0	0	0	0	0	0	0	0	0	0	0	0	0	0	0	0	0	0	0	0	0	0	0	0	0	0	0	0
eca-miR-8995	0	0	3	0	0	0	1	0	0	0	0	0	0	0	0	1	0	0	0	1	1	0	0	0	0	1	0	0
eca-miR-8996	0	0	0	0	0	0	0	0	0	0	0	0	0	0	0	0	0	0	0	0	0	0	0	0	0	0	0	0
eca-miR-8997	0	0	0	0	2	0	0	0	0	0	0	0	0	0	0	1	0	0	0	0	0	0	0	0	0	0	0	0
eca-miR-8998	0	0	0	0	0	0	0	0	0	0	0	0	0	0	0	0	0	0	0	0	0	0	0	0	0	0	0	0
eca-miR-8999	0	0	0	0	0	0	0	0	0	0	0	0	0	0	0	0	0	0	0	0	0	0	0	0	0	0	0	0
eca-miR-9000	0	0	0	0	0	0	0	0	0	0	0	0	0	0	0	0	0	0	0	0	0	0	1	0	0	0	3	0
eca-miR-9001	0	0	0	0	0	0	0	0	0	0	0	0	0	0	0	0	0	0	0	0	0	0	0	0	0	0	0	0
eca-miR-9002	0	0	0	0	0	0	0	0	0	0	0	0	0	0	0	0	0	0	0	0	0	0	0	0	0	0	0	0
eca-miR-9003	0	0	0	0	0	0	0	0	0	0	0	0	0	0	0	0	0	0	0	0	0	0	0	0	0	0	0	0
eca-miR-9004	0	0	0	0	0	0	0	0	0	0	0	0	0	0	0	0	0	0	0	0	0	0	0	0	0	0	0	0
eca-miR-9005	0	0	0	0	0	0	0	0	0	0	0	0	0	0	0	0	0	0	0	0	0	0	0	0	0	0	0	0
eca-miR-9006	0	0	0	0	0	0	0	0	0	0	0	0	0	0	0	0	0	0	0	0	0	0	0	0	0	0	0	0
eca-miR-9007	0	0	0	0	0	0	0	0	0	0	0	0	0	0	0	0	0	0	0	0	0	0	0	0	0	0	0	0
eca-miR-9008	0	0	0	0	0	0	0	0	0	0	0	0	0	0	0	0	0	0	0	0	0	0	0	0	0	0	0	0
eca-miR-9009	0	0	0	0	0	0	0	0	0	0	0	0	0	0	0	0	0	0	0	0	0	0	0	0	0	0	0	0
eca-miR-9010	0	0	0	0	0	0	0	0	0	0	0	0	0	0	0	0	0	0	0	0	0	0	0	0	0	0	0	0
eca-miR-9011	0	0	0	0	0	0	0	0	0	0	0	0	0	0	0	0	0	0	0	0	0	0	0	0	0	0	0	0
eca-miR-9012	0	0	0	0	0	0	0	0	0	0	0	0	0	0	0	0	0	0	0	0	0	0	0	0	0	0	1	0
eca-miR-9013	0	0	0	0	0	0	0	0	0	0	0	0	0	0	0	0	0	0	0	0	0	0	0	0	0	0	0	0
eca-miR-9014	0	0	0	0	0	0	0	0	0	0	0	0	0	0	0	0	0	0	0	0	0	0	0	0	0	0	0	0
eca-miR-9015	0	0	0	0	0	0	0	0	0	0	0	0	0	0	0	0	0	0	0	0	0	0	0	0	0	0	0	0
eca-miR-9016	0	0	0	0	0	0	0	0	0	0	0	0	0	0	0	0	0	0	0	0	0	0	0	0	0	0	0	0
eca-miR-9017	0	0	0	0	0	0	0	0	0	0	0	0	0	0	0	1	0	0	0	0	0	0	0	0	0	0	0	0
eca-miR-9018	0	1	0	0	0	0	0	0	0	0	0	0	0	0	0	1	0	0	0	0	0	0	0	0	0	0	1	0
eca-miR-9019	0	0	0	0	0	0	0	0	0	0	0	0	0	0	0	0	0	0	0	0	0	0	0	0	0	0	0	0
eca-miR-9020	0	0	0	0	0	0	0	0	0	0	0	0	0	0	0	0	0	0	0	0	0	0	0	0	0	0	0	0
eca-miR-9021	47	10	53	1	36	7	118	17	45	5	78	4	20	7	29	23	23	1	46	2	118	0	76	2	78	4	99	1
eca-miR-9022	0	0	0	0	0	0	0	0	0	0	0	0	0	0	0	0	0	0	0	0	0	0	0	0	0	0	0	0
eca-miR-9023	0	0	0	0	0	0	0	0	0	0	0	0	0	0	0	0	0	0	0	0	0	0	0	0	0	0	0	0
eca-miR-9024	0	0	0	0	0	0	0	0	0	0	0	0	0	0	0	0	0	0	0	0	0	0	0	0	0	0	0	0
eca-miR-9025	0	0	0	0	0	0	0	0	0	0	0	0	0	0	0	0	0	0	0	0	0	0	0	0	0	0	0	0
eca-miR-9026	0	0	0	0	0	0	0	0	0	0	0	0	0	0	0	0	0	0	0	0	0	0	0	0	0	0	0	0
eca-miR-9027	14	1	10	1	10	0	32	5	2	0	18	2	2	3	5	11	0	1	5	0	14	0	29	0	9	4	24	0
eca-miR-9028	0	0	0	0	0	0	0	0	0	0	0	0	0	0	0	0	0	0	0	0	0	0	0	0	0	0	0	0
eca-miR-9029	0	0	0	0	0	0	0	0	0	0	0	0	0	0	0	0	0	0	0	0	0	0	0	0	0	0	0	0
eca-miR-9030	0	0	0	0	0	0	0	0	0	0	0	0	0	0	0	0	0	0	0	0	0	0	0	0	0	0	0	0
eca-miR-9031	0	0	0	0	0	0	0	0	0	0	0	0	0	0	0	0	0	0	0	0	0	0	0	0	0	0	0	0
eca-miR-9032	0	0	0	0	0	0	0	0	0	0	0	0	0	0	0	0	0	0	0	0	0	0	0	0	0	0	0	0
eca-miR-9033	0	0	0	0	0	0	0	0	0	0	0	0	0	0	0	0	0	0	0	0	0	0	0	0	0	0	0	0
eca-miR-9034	0	0	0	0	0	0	0	0	0	0	0	0	0	0	0	0	0	0	0	0	0	0	0	0	0	0	0	0
eca-miR-9035	0	0	0	0	0	0	0	0	0	0	0	0	0	0	0	0	0	0	0	0	0	0	0	0	0	0	0	0
eca-miR-9036	1	1	0	0	1	0	4	1	0	1	6	0	0	0	2	5	0	1	1	1	4	0	2	0	0	0	7	0
eca-miR-9037	0	0	0	0	0	0	0	0	0	0	0	0	0	0	0	0	0	0	0	0	0	0	0	0	0	0	0	0
eca-miR-9038	0	0	0	0	0	0	0	0	0	0	0	0	0	0	0	0	0	0	0	0	0	0	0	0	0	0	0	0
eca-miR-9039	0	0	0	0	0	0	0	0	0	0	0	0	0	0	0	0	0	0	0	0	0	0	0	0	0	0	0	0
eca-miR-9040	10	4	21	0	15	0	44	1	6	2	49	0	5	11	3	6	5	1	20	0	38	0	37	0	17	2	84	4
eca-miR-9041	0	0	0	0	0	0	0	0	0	0	0	0	0	0	0	0	0	0	0	0	1	0	0	0	1	0	0	0
eca-miR-9042	0	0	0	0	0	0	0	0	0	0	0	0	0	0	0	0	0	0	0	0	0	0	0	0	0	0	0	0
eca-miR-9043	0	0	0	0	0	0	0	0	0	0	0	0	0	0	0	0	0	0	0	0	0	0	0	0	0	0	0	0
eca-miR-9044	0	0	0	0	0	0	0	0	0	0	0	0	0	0	0	0	0	0	0	0	0	0	0	0	0	0	0	0
eca-miR-9045	0	0	0	0	0	0	0	0	0	0	0	0	0	0	0	0	0	0	0	0	0	0	0	0	0	0	0	0
eca-miR-9046	0	0	0	0	0	0	0	0	0	0	0	0	0	0	0	0	0	0	0	0	0	0	0	0	0	0	0	0
eca-miR-9047	0	0	0	0	0	0	0	0	0	0	0	0	0	0	0	0	0	0	0	0	0	0	0	0	0	0	0	0
eca-miR-9048	0	0	0	0	0	0	0	0	0	0	0	0	0	0	0	0	0	0	0	0	0	0	0	0	0	0	0	0
eca-miR-9049	0	0	0	0	0	0	0	0	0	0	0	0	0	0	0	0	0	0	0	0	0	0	0	0	0	0	0	0
eca-miR-9050	0	0	0	0	0	0	0	0	0	0	0	0	0	0	0	0	0	0	0	0	0	0	0	0	0	0	0	0
eca-miR-9051	0	0	0	0	0	0	0	0	0	0	0	0	0	0	0	0	0	0	0	0	0	0	0	0	0	0	0	0
eca-miR-9052	0	0	0	0	0	0	0	0	0	0	0	0	0	0	0	0	0	0	0	0	0	0	0	0	0	0	0	0
eca-miR-9053	0	0	0	0	0	0	0	0	0	0	0	0	0	0	0	0	0	0	0	0	0	0	0	0	0	0	0	0
eca-miR-9054	0	0	0	0	0	0	0	0	0	0	0	0	0	0	0	0	0	0	0	0	0	0	0	0	0	0	0	0
eca-miR-9055	16	0	12	4	21	3	36	16	4	1	42	9	9	2	6	35	4	1	25	4	48	0	46	1	49	11	34	0
eca-miR-9056	0	0	0	0	0	0	0	0	0	1	0	0	0	0	0	0	0	0	0	0	0	0	0	0	0	0	0	0
eca-miR-9057	0	0	0	0	0	0	0	0	0	0	0	0	0	0	0	0	0	0	0	0	0	0	0	0	0	0	0	0
eca-miR-9058a	0	0	0	0	0	0	0	0	0	0	0	0	0	0	0	0	0	0	0	0	0	0	0	0	0	0	0	0
eca-miR-9058b	0	0	0	0	0	0	0	0	0	0	0	0	0	0	0	0	0	0	0	0	0	0	0	0	0	0	0	0
eca-miR-9059	0	0	0	0	0	0	0	0	0	0	0	0	0	0	0	0	0	0	0	0	0	0	0	0	0	0	0	0
eca-miR-9060	9	0	7	0	3	2	13	6	2	1	16	1	0	0	1	11	0	0	10	2	2	0	6	0	3	3	9	0
eca-miR-9061	0	0	0	0	0	0	0	0	0	0	0	0	0	0	0	0	0	0	0	0	0	0	0	0	0	0	0	0
eca-miR-9062	0	0	0	0	0	0	0	0	0	0	0	0	0	0	0	0	0	0	0	0	0	0	0	0	0	0	0	0
eca-miR-9063	0	0	0	0	0	0	0	0	0	0	0	0	0	0	0	0	0	0	0	0	0	0	0	0	0	0	0	0
eca-miR-9064	0	0	0	0	0	0	0	0	0	0	0	0	0	0	0	0	0	0	0	0	0	0	0	0	1	0	0	0
eca-miR-9065	0	0	0	0	0	0	0	0	0	0	0	0	0	0	0	0	0	0	0	0	0	0	0	0	0	0	0	0
eca-miR-9066	0	0	0	0	0	0	0	0	0	0	0	0	0	0	0	0	0	0	0	0	0	0	0	0	0	0	0	0
eca-miR-9067	0	0	0	0	0	0	0	0	0	0	0	0	0	0	0	0	0	0	0	0	0	0	0	0	0	0	0	0
eca-miR-9068	0	0	0	0	0	0	0	0	0	0	0	0	0	0	0	0	0	0	0	0	0	0	0	0	0	0	0	0
eca-miR-9069	0	0	0	0	0	0	0	0	0	0	0	0	0	0	0	0	0	0	0	0	0	0	0	0	0	0	0	0
eca-miR-9070	0	0	0	0	0	0	0	0	0	0	0	0	0	0	0	0	0	0	0	0	0	0	0	0	0	0	0	0
eca-miR-9071	0	0	0	0	0	0	0	0	0	0	0	0	0	0	0	0	0	0	0	0	0	0	0	0	0	0	0	0
eca-miR-9072	0	0	0	0	0	0	0	0	0	0	0	0	0	0	0	0	0	0	0	0	2	0	0	0	0	0	0	0
eca-miR-9073	0	0	0	0	0	0	0	0	0	0	0	0	0	0	0	0	0	0	0	0	0	0	0	0	0	0	0	0
eca-miR-9074	0	0	0	0	0	0	0	0	0	0	0	0	0	0	0	0	0	0	0	0	0	0	0	0	0	0	0	0
eca-miR-9075	0	0	0	0	0	0	0	0	0	0	0	0	0	0	0	0	0	0	0	0	0	0	0	0	0	0	0	0
eca-miR-9076	0	0	0	0	0	0	0	0	0	0	0	0	0	0	0	0	0	0	0	0	0	0	0	0	0	0	0	0
eca-miR-9077	0	0	0	0	0	0	0	0	0	0	0	0	0	0	0	0	0	0	0	0	0	0	0	0	0	0	0	0
eca-miR-9078	0	0	0	0	0	0	0	0	0	0	0	0	0	0	0	0	0	0	0	0	0	0	0	0	0	0	0	0
eca-miR-9079	0	0	0	0	0	0	0	0	0	0	0	0	0	0	0	0	0	0	0	0	0	0	0	0	0	0	0	0
eca-miR-9080	0	0	0	0	0	0	0	1	0	0	7	3	0	0	1	5	0	0	1	0	0	0	1	0	0	0	1	1
eca-miR-9081	0	0	0	0	0	0	0	0	0	0	0	0	0	0	0	0	0	0	0	0	0	0	0	0	0	0	0	0
eca-miR-9082	0	0	0	0	0	0	0	0	0	0	0	0	0	0	0	0	0	0	0	0	0	0	0	0	0	0	0	0
eca-miR-9083	0	0	0	0	0	0	0	0	0	0	0	0	0	0	0	0	0	0	0	0	0	0	0	0	0	0	0	0
eca-miR-9084	0	0	0	0	0	0	0	0	0	0	0	0	0	0	0	0	0	0	0	0	0	0	0	0	0	0	0	0
eca-miR-9085	0	0	2	0	0	0	0	0	0	0	0	0	0	0	2	0	0	0	0	0	0	0	0	0	0	0	0	0
eca-miR-9086	0	0	0	0	0	0	0	0	0	0	0	0	0	0	0	0	0	0	0	0	0	0	0	0	0	0	0	0
eca-miR-9087	0	0	0	0	0	0	0	0	0	0	0	0	0	0	0	0	0	0	0	0	0	0	0	0	0	0	0	0
eca-miR-9088	0	0	0	0	0	0	0	0	0	0	0	0	0	0	0	0	0	0	0	0	0	0	0	0	0	0	0	0
eca-miR-9089	0	0	0	0	0	0	0	0	0	0	0	0	0	0	0	0	0	0	0	0	0	0	0	0	0	0	0	0
eca-miR-9090	0	0	0	0	0	0	0	0	0	0	0	0	0	0	0	0	0	0	0	0	0	0	0	0	0	0	0	0
eca-miR-9091	0	0	0	0	0	0	0	0	0	0	0	0	0	0	0	0	0	0	0	0	0	0	0	0	0	0	0	0
eca-miR-9092	0	0	0	0	0	0	0	0	0	0	0	0	0	0	0	0	0	0	0	0	0	0	0	0	0	0	0	0
eca-miR-9093	0	0	0	0	0	0	1	0	0	0	1	0	0	0	0	0	0	0	1	0	1	0	0	0	0	0	0	0
eca-miR-9094	3	1	2	4	3	4	3	4	0	1	0	10	1	0	0	4	0	1	2	4	2	0	1	6	0	4	1	1
eca-miR-9095	0	0	0	0	0	0	0	0	0	0	0	0	0	0	0	0	0	0	0	0	0	0	0	0	0	0	0	0
eca-miR-9096	0	0	0	0	0	0	0	0	0	0	0	0	0	0	0	0	0	0	0	0	0	0	0	0	0	0	0	0
eca-miR-9097	1	6	2	6	6	2	4	6	3	3	9	8	1	3	1	37	5	4	22	7	5	0	9	4	7	6	9	2
eca-miR-9098	0	0	0	0	0	0	0	0	0	0	0	0	0	0	0	0	0	0	0	0	0	0	0	0	0	0	1	0
eca-miR-9099	0	0	0	0	0	0	0	0	0	0	0	0	0	0	0	0	0	0	0	0	0	0	0	0	0	0	0	0
eca-miR-9100	0	0	0	0	0	0	0	0	0	0	0	0	0	0	0	0	0	0	0	0	0	0	0	0	0	0	0	0
eca-miR-9101	0	0	0	0	0	0	0	0	0	0	0	0	0	0	0	0	0	0	0	0	0	0	0	0	0	0	0	0
eca-miR-9102	0	0	0	0	0	0	0	0	0	0	0	0	0	0	0	0	0	0	0	0	0	0	0	0	0	0	0	0
eca-miR-9103	0	0	0	0	0	0	0	0	0	0	0	0	0	0	0	0	0	0	0	0	0	0	0	0	0	0	0	0
eca-miR-9104	0	0	0	0	4	0	2	0	0	0	0	0	0	0	4	0	0	0	0	0	0	0	2	0	2	0	2	0
eca-miR-9105	0	0	0	0	0	0	0	0	0	0	0	0	0	0	0	0	0	0	0	0	0	0	1	0	0	0	0	0
eca-miR-9106	0	0	0	0	0	0	0	0	0	0	0	0	0	0	0	0	0	0	0	0	0	0	0	0	0	0	0	0
eca-miR-9107	0	0	0	0	0	0	0	0	0	0	0	0	0	0	0	0	0	0	0	0	0	0	0	0	0	0	0	0
eca-miR-9108	0	0	0	0	0	0	0	0	0	0	0	0	0	0	0	0	0	0	0	0	0	0	0	0	0	0	0	0
eca-miR-9109	0	0	0	0	0	0	0	0	0	0	0	0	0	0	0	0	0	0	0	0	0	0	0	0	0	0	0	0
eca-miR-9110	0	0	0	0	0	0	0	0	0	0	0	0	0	0	0	0	0	0	0	0	0	0	0	0	0	0	0	0
eca-miR-9111	0	0	0	0	0	0	0	0	0	0	0	0	0	0	0	0	0	0	0	0	0	0	0	0	0	0	0	0
eca-miR-9112	0	0	0	0	0	0	0	0	0	0	0	0	0	0	0	0	0	0	0	0	0	0	0	0	0	0	0	0
eca-miR-9113	0	0	0	0	0	0	0	0	0	0	0	0	0	0	0	0	0	0	0	0	0	0	0	0	0	0	0	0
eca-miR-9114	0	0	0	0	0	0	0	0	0	0	0	0	0	0	0	0	0	0	0	0	0	0	0	0	0	0	0	0
eca-miR-9115	0	0	0	0	0	0	0	0	0	0	0	0	0	0	0	0	0	0	0	0	0	0	0	0	0	0	0	0
eca-miR-9116	0	0	0	0	0	0	0	0	0	0	0	0	0	0	0	0	0	0	0	0	0	0	0	0	0	0	0	0
eca-miR-9117	0	0	0	0	0	0	0	0	0	0	0	0	0	0	0	0	0	0	0	0	0	0	0	0	0	0	0	0
eca-miR-9118	0	0	0	0	0	0	0	0	0	0	0	0	0	0	0	0	0	0	0	0	0	0	0	0	0	0	0	0
eca-miR-9119	0	0	0	0	0	0	0	0	0	0	0	0	0	0	0	0	0	0	0	0	0	0	0	0	0	0	0	0
eca-miR-9120	1	0	0	1	1	2	2	2	3	0	6	0	1	0	0	2	0	0	1	2	4	0	1	0	1	0	1	0
eca-miR-9121	0	0	0	0	0	0	0	0	0	0	0	0	0	0	0	0	0	0	0	0	0	0	0	0	0	0	0	0
eca-miR-9122	0	0	0	0	0	0	0	0	0	0	0	0	0	0	0	0	0	0	0	0	0	0	0	0	0	0	0	0
eca-miR-9123	0	0	0	0	0	0	0	0	0	0	0	0	0	0	0	0	0	0	0	0	0	0	0	0	0	0	0	0
eca-miR-9124	0	0	0	0	0	0	0	0	0	0	0	0	0	0	0	0	0	0	0	0	0	0	0	0	0	0	0	0
eca-miR-9125	0	0	0	0	0	0	0	0	0	0	0	0	0	0	0	0	0	0	0	0	0	0	0	0	0	0	0	0
eca-miR-9126	0	0	0	0	0	0	0	0	0	0	0	0	0	0	0	0	0	0	0	0	0	0	0	0	0	0	0	0
eca-miR-9127	0	0	0	0	0	0	0	0	0	0	0	0	0	0	0	0	0	0	0	0	0	0	0	0	0	0	0	0
eca-miR-9128	0	0	0	0	0	0	0	0	0	0	0	0	0	0	0	0	0	0	0	0	0	0	0	0	0	0	0	0
eca-miR-9129	0	0	0	0	0	0	0	0	0	0	0	0	0	0	0	0	0	0	0	0	0	0	0	0	0	0	0	0
eca-miR-9130	0	0	0	0	0	0	0	0	0	0	0	0	0	0	0	0	0	0	0	0	0	0	0	0	0	0	0	0
eca-miR-9131	0	0	0	0	0	0	0	0	0	0	0	0	0	0	0	0	0	0	0	0	0	0	0	0	0	0	0	0
eca-miR-9132	0	0	0	0	0	0	0	0	0	0	0	0	0	0	0	0	0	0	0	0	0	0	0	0	0	0	0	0
eca-miR-9133	0	0	0	0	0	0	0	0	0	0	0	0	0	1	0	0	0	0	0	0	0	0	0	0	0	0	0	0
eca-miR-9134	0	0	0	0	0	0	0	0	0	0	0	0	0	0	0	0	0	0	0	0	0	0	0	0	0	0	0	1
eca-miR-9135	0	0	0	0	0	0	0	0	0	0	0	0	0	0	0	0	0	0	0	0	0	0	0	0	0	0	0	0
eca-miR-9136	0	0	0	0	0	0	0	0	0	0	0	0	0	0	0	0	0	0	0	0	0	0	0	0	0	0	0	0
eca-miR-9137	0	0	0	0	0	0	0	0	0	0	0	0	0	0	0	0	0	0	0	0	0	0	0	0	0	0	0	0
eca-miR-9138	0	0	0	0	0	0	0	0	0	0	0	0	0	0	0	0	0	0	0	0	0	0	0	0	0	0	0	0
eca-miR-9139	0	0	0	0	0	0	0	0	0	0	0	0	0	0	0	0	0	0	0	0	0	0	0	0	0	0	0	0
eca-miR-9140	0	0	0	0	0	0	0	0	0	0	0	0	0	0	0	0	0	0	0	0	0	0	0	0	0	0	0	0
eca-miR-9141	0	0	0	0	0	0	0	0	0	0	0	0	0	0	0	0	0	0	0	0	0	0	0	0	0	0	0	0
eca-miR-9142	0	0	0	0	0	0	0	0	0	0	0	0	0	0	0	0	0	0	0	0	0	0	0	0	0	0	0	0
eca-miR-9143	0	0	0	0	0	0	0	0	0	0	4	0	0	1	1	0	0	0	0	0	0	0	0	0	0	1	1	0
eca-miR-9144	0	0	0	0	0	0	0	0	0	0	0	0	0	0	0	0	0	0	0	0	0	0	0	0	0	0	0	0
eca-miR-9145	0	0	0	0	0	0	0	0	0	0	0	0	0	0	0	0	0	0	0	0	0	0	0	0	0	0	0	0
eca-miR-9146	0	0	0	0	0	0	0	0	0	0	0	0	0	0	0	0	0	0	0	0	0	0	0	0	0	0	0	0
eca-miR-9147	0	0	0	0	0	0	0	0	0	0	0	0	0	0	0	0	0	0	0	0	0	0	0	0	0	0	0	0
eca-miR-9148	0	0	0	0	0	0	0	0	0	0	0	0	0	0	0	0	0	0	0	0	0	0	0	0	0	0	0	0
eca-miR-9149	0	0	0	0	0	0	0	0	0	0	0	0	0	0	0	0	0	0	0	0	0	0	0	0	0	0	0	0
eca-miR-9150	0	0	0	0	0	0	0	0	0	0	0	0	0	0	0	0	0	0	0	0	0	0	0	0	0	0	0	0
eca-miR-9151	1	2	4	0	5	0	4	0	2	0	7	0	3	2	0	5	0	0	11	0	6	0	10	1	4	0	5	0
eca-miR-9152	0	0	0	0	0	0	0	0	0	0	0	0	0	0	0	0	0	0	0	0	0	0	0	0	0	0	0	0
eca-miR-9153	0	0	0	0	0	0	0	0	0	0	0	0	0	0	0	0	0	0	0	0	0	0	0	0	0	0	0	0
eca-miR-9154	0	0	0	0	0	0	0	0	0	0	0	0	0	0	0	0	0	0	0	0	0	0	0	0	0	0	0	0
eca-miR-9155	0	0	0	0	0	0	0	0	0	0	0	0	0	0	0	0	0	0	0	0	0	0	0	0	0	0	0	0
eca-miR-9156	0	0	0	0	0	0	0	0	0	0	0	0	0	0	0	1	0	0	0	0	0	0	0	0	0	0	37	6
eca-miR-9157	0	0	0	0	0	0	0	0	0	0	0	0	0	1	0	0	0	0	0	0	0	0	0	0	0	0	0	0
eca-miR-9158	0	0	0	0	0	0	0	0	0	0	0	0	0	0	0	0	0	0	0	0	0	0	0	0	0	0	0	0
eca-miR-9159	99	6	56	2	48	3	180	17	23	0	80	6	18	1	10	1	12	0	47	2	17	0	65	2	27	0	54	1
eca-miR-9160	0	0	0	0	0	0	0	0	0	0	0	0	0	0	0	3	0	0	0	0	1	0	0	0	0	0	2	0
eca-miR-9161	0	0	0	0	0	0	0	0	0	0	0	0	0	0	0	0	0	0	0	0	0	0	0	0	0	0	0	0
eca-miR-9162	0	0	0	0	0	0	0	0	0	0	1	0	0	0	0	0	0	0	0	0	0	0	0	0	1	0	0	0
eca-miR-9163	5	6	4	0	2	0	10	3	0	0	4	0	5	0	0	2	2	0	7	0	8	0	1	0	2	1	6	0
eca-miR-9164	0	0	0	0	0	0	0	0	0	0	0	0	0	0	0	0	0	0	0	0	0	0	0	0	0	0	0	0
eca-miR-9165	0	0	0	0	0	0	0	0	0	0	0	0	0	0	0	0	0	0	0	0	0	0	0	0	0	0	0	0
eca-miR-9166	0	0	0	0	0	0	0	0	0	0	0	0	0	0	0	0	0	0	0	0	0	0	0	0	0	0	0	0
eca-miR-9167	0	0	0	0	0	0	0	0	0	0	0	0	0	0	0	0	0	0	0	0	0	0	0	0	0	0	0	0
eca-miR-9168	0	0	0	0	0	0	0	0	0	0	0	0	0	0	0	0	0	0	0	0	0	0	0	0	0	0	0	0
eca-miR-9169	0	0	0	0	0	0	0	0	0	0	0	0	0	0	0	0	0	0	0	0	0	0	0	0	0	0	0	0
eca-miR-9170	0	0	0	0	0	0	0	0	0	0	0	0	0	0	0	0	0	0	0	0	0	0	0	0	0	0	0	0
eca-miR-9171	0	0	0	0	0	0	0	0	0	0	0	0	0	0	0	0	0	0	0	0	0	0	0	0	0	0	0	0
eca-miR-9172	0	0	0	0	0	0	0	0	0	0	0	0	0	0	0	0	0	0	0	0	0	0	0	0	0	0	0	0
eca-miR-9173	0	0	0	0	0	0	0	0	0	0	0	0	0	0	0	0	0	0	0	0	0	0	0	0	0	0	0	0
eca-miR-9174	4	1	0	0	4	0	2	1	1	0	5	0	1	0	2	3	0	0	1	0	5	0	6	0	2	0	3	0
eca-miR-9175	0	0	0	0	0	0	0	0	0	0	0	0	0	0	0	0	0	0	0	0	0	0	0	0	0	0	0	0
eca-miR-9176	0	0	0	0	0	0	0	0	0	0	0	0	0	0	0	0	0	0	0	0	0	0	0	0	0	0	0	0
eca-miR-9177	0	0	0	0	1	0	2	0	0	0	1	0	0	0	0	0	0	0	0	0	0	0	1	0	0	0	1	0
eca-miR-9178	0	0	0	0	0	0	0	0	0	0	0	0	0	0	0	1	0	0	0	0	0	0	1	0	0	0	0	0
eca-miR-9179	2	1	0	0	2	0	0	1	0	0	3	0	0	0	0	0	0	0	1	0	3	0	3	0	0	0	1	0
eca-miR-9180	21	0	9	0	48	1	114	5	17	0	99	0	4	11	4	4	42	0	53	0	59	0	85	0	45	0	451	0
eca-miR-9181	0	0	0	0	0	0	0	0	0	0	0	0	0	0	0	0	0	0	0	0	0	0	0	0	0	0	0	0
eca-miR-9182	0	0	0	0	0	0	0	3	0	4	0	2	0	5	0	0	0	15	0	0	0	24	0	0	0	13	0	9
eca-miR-9183	0	0	0	0	0	0	0	0	0	0	0	0	0	0	0	0	0	0	0	0	0	0	0	0	0	0	0	0
eca-miR-9184	0	0	0	0	0	0	0	0	0	0	0	0	0	0	0	0	0	0	0	0	0	0	0	0	0	0	0	0
eca-miR-9185	0	0	0	0	0	1	0	3	1	0	0	0	0	0	0	4	0	0	0	1	1	0	4	0	0	3	0	0
eca-miR-92a	10408	1784	7368	779	5020	932	35277	2685	11537	534	28732	2029	6925	5987	8926	6540	6956	788	13418	1244	86934	190	32406	597	29580	990	77563	674
eca-miR-92b	11	4	7	2	9	1	44	4	8	3	20	7	11	11	8	7	0	1	45	9	51	2	61	3	63	1	61	2
eca-miR-93	12268	1700	12694	439	11518	1232	31781	3713	7378	608	25354	1149	3692	2020	6641	8570	6336	1011	13580	554	25190	105	26070	258	17980	2084	43727	681
eca-miR-95	4	1	3	0	11	3	11	10	3	0	15	0	2	2	2	15	3	0	11	12	9	0	13	4	2	3	15	1
eca-miR-96	0	5	0	0	0	0	0	5	0	0	4	0	0	0	0	21	1	0	1	2	1	0	3	0	0	5	8	0
eca-miR-98	122	110	184	99	121	63	714	190	224	28	819	162	128	76	233	324	145	32	218	137	698	15	588	64	466	198	610	74
eca-miR-99a	95	373	49	648	24	544	209	1641	28	240	230	1218	50	235	25	1939	8	316	131	1051	404	95	187	363	197	772	233	365
eca-miR-99b	125	728	101	775	50	425	168	1063	22	152	88	850	53	157	11	1193	8	143	93	445	94	45	93	334	72	923	87	261
eca-miR-9a	0	0	2	1	4	0	2	2	0	0	3	0	4	0	0	2	0	0	4	1	1	0	8	1	6	0	3	0
