# Supplementary material for: microRNAs are differentially expressed in equine plasma of horses with osteoarthritis and osteochondritis dissecans versus control horses
Source: PLoS One. 2024 Feb 23;19(2):e0297303. doi: 10.1371/journal.pone.0297303 (PMC10890772; doi:10.1371/journal.pone.0297303)
Supplement: S2 File — (XLSX) [file pone.0297303.s002.xlsx]

## Sheet: DESeq OA vs C
	baseMean	log2FoldChange	lfcSE	stat	pvalue	padj
eca-miR-206	55.1165	-4.12702	0.588009	-7.01864	2.24036e-12	4.3463e-10
eca-miR-486-3p	3663.31	2.14148	0.374408	5.71963	1.06754e-08	1.03552e-06
eca-miR-145	360.749	-1.40232	0.275664	-5.08705	3.63671e-07	2.35174e-05
eca-miR-20a	1047.89	1.37588	0.306722	4.48575	7.2658e-06	0.000352391
eca-miR-196b	790.516	1.73496	0.394647	4.39623	1.10147e-05	0.00042737
eca-miR-106b	94.3708	1.62571	0.384318	4.23012	2.33571e-05	0.000647324
eca-miR-350	24.4068	-2.28235	0.535932	-4.25866	2.0566e-05	0.000647324
eca-miR-27a	1768.66	-1.27807	0.309474	-4.12981	3.63059e-05	0.000880419
eca-miR-486-5p	337021	1.34866	0.338922	3.97925	6.91327e-05	0.00149019
eca-miR-92a	16305.9	1.38228	0.350396	3.9449	7.9833e-05	0.00154876
eca-miR-872	88.2721	1.38323	0.353878	3.90878	9.27631e-05	0.001636
eca-miR-7177b	38.0785	1.86888	0.485552	3.84897	0.000118615	0.00191761
eca-miR-28-3p	236.063	-1.35165	0.35576	-3.79932	0.000145095	0.00201061
eca-miR-374a	307.077	1.29604	0.339834	3.81375	0.000136874	0.00201061
eca-miR-504	148.554	-1.40779	0.373308	-3.77113	0.000162512	0.00210182
eca-miR-125a-5p	1193.57	-1.00936	0.271545	-3.71709	0.000201529	0.00222426
eca-miR-423-3p	1614.41	1.23275	0.330329	3.73188	0.000190059	0.00222426
eca-miR-98	307.404	1.30674	0.352118	3.71108	0.000206375	0.00222426
eca-miR-29b	1288.05	-0.980527	0.270342	-3.62699	0.000286746	0.00283254
eca-miR-451	6225.95	1.5899	0.438921	3.62228	0.000292015	0.00283254
eca-miR-199b-5p	29.2572	-1.68264	0.471237	-3.5707	0.00035603	0.00328904
eca-miR-1249	156.589	1.42812	0.4022	3.55077	0.000384104	0.00330078
eca-miR-30b	220.037	-1.28987	0.363768	-3.54586	0.000391329	0.00330078
eca-let-7d	1005.97	1.19417	0.33872	3.52555	0.000422612	0.00341611
eca-miR-99b	53.7849	-1.21373	0.346557	-3.50224	0.000461362	0.00358017
eca-miR-2483	446.294	1.03817	0.30378	3.41752	0.000631949	0.00471531
eca-miR-101	1814.35	0.875358	0.259019	3.37952	0.000726129	0.00521737
eca-miR-126-3p	2517.65	-1.08081	0.326059	-3.31478	0.000917164	0.00633275
eca-miR-1839	161.085	1.03307	0.312491	3.30592	0.000946648	0.00633275
eca-miR-18a	174.114	0.974911	0.300972	3.23921	0.0011986	0.00775097
eca-miR-181a	194.236	1.02754	0.321459	3.19648	0.00139113	0.00854454
eca-miR-454	56.6252	1.63221	0.512659	3.18382	0.00145345	0.00854454
eca-miR-551a	7.06182	-2.33536	0.731745	-3.19149	0.00141541	0.00854454
eca-miR-532-5p	107.216	-1.1334	0.360246	-3.14618	0.0016542	0.00943869
eca-miR-125b-5p	397.603	-1.03862	0.335335	-3.09727	0.00195312	0.0108259
eca-miR-409-3p	26.67	-1.26007	0.415216	-3.03474	0.00240745	0.0129735
eca-let-7a	18089.1	1.2733	0.423271	3.00824	0.00262769	0.0137776
eca-miR-142-3p	1784.39	0.991533	0.333345	2.97449	0.00293473	0.0138863
eca-miR-192	15064.1	-1.06139	0.355028	-2.98958	0.00279358	0.0138863
eca-miR-22	16195.4	-0.984328	0.329466	-2.98764	0.00281139	0.0138863
eca-miR-223	21571.6	-1.02856	0.345085	-2.98061	0.00287674	0.0138863
eca-miR-423-5p	14045.6	0.979571	0.332317	2.9477	0.00320143	0.0147876
eca-miR-331	36.398	-1.45087	0.496952	-2.91954	0.00350549	0.0158155
eca-miR-186	2126.14	0.681526	0.234052	2.91186	0.00359286	0.0158412
eca-miR-23a	4548.48	-0.906429	0.316146	-2.86712	0.00414221	0.0177322
eca-miR-483	125.605	1.16356	0.406499	2.86239	0.00420455	0.0177322
eca-let-7g	10395.8	1.01577	0.363817	2.79197	0.00523882	0.0216241
eca-miR-342-3p	5437.63	-0.905254	0.334115	-2.70941	0.00674037	0.0272423
eca-miR-9159	47.1932	-1.00852	0.374413	-2.6936	0.0070685	0.0279855
eca-miR-1296	43.3139	0.988058	0.369929	2.67094	0.00756393	0.0287726
eca-miR-15b	2312.84	0.874451	0.32688	2.67515	0.00746967	0.0287726
eca-miR-676	105.741	-0.850236	0.324917	-2.61678	0.00887639	0.0331157
eca-miR-32	188.032	0.8355	0.325812	2.56436	0.0103365	0.0378356
eca-miR-200a	442.411	-0.873708	0.344909	-2.53316	0.011304	0.0406107
eca-miR-1271a	139.933	0.894465	0.356256	2.51074	0.012048	0.0424965
eca-miR-328	1144.89	-0.884899	0.354293	-2.49765	0.0125021	0.0433107
eca-miR-16	356902	0.927448	0.37463	2.47564	0.0132999	0.0452663
eca-miR-15a	858.424	0.693654	0.289147	2.39897	0.0164412	0.054993
eca-miR-151-5p	67.2663	-0.903702	0.378191	-2.38954	0.0168695	0.0554691
eca-miR-122	12375.2	1.24506	0.532462	2.3383	0.0193714	0.0626343
eca-miR-184	23.5767	0.935439	0.402625	2.32335	0.0201604	0.0641166
eca-miR-10a	639.178	-0.729304	0.317424	-2.29757	0.0215864	0.0672861
eca-miR-181b	105.228	0.674282	0.294067	2.29295	0.0218506	0.0672861
eca-miR-107a	1752.56	0.770934	0.34326	2.24592	0.0247091	0.0737473
eca-miR-24	6160.19	-0.613974	0.27288	-2.24998	0.0244504	0.0737473
eca-miR-1180	29.6599	0.937435	0.421409	2.22452	0.0261133	0.0767573
eca-miR-140-5p	111.303	0.612733	0.278617	2.1992	0.027864	0.0806808
eca-miR-3200	39.9721	-0.780058	0.356783	-2.18636	0.0287889	0.0821331
eca-miR-25	19502.6	0.682239	0.314527	2.16909	0.0300755	0.0845601
eca-miR-10b	270.413	-0.675333	0.319102	-2.11636	0.0343143	0.0937603
eca-miR-138	14.4375	0.998327	0.470949	2.11982	0.0340212	0.0937603
eca-miR-27b	2033.03	-0.635625	0.302757	-2.09945	0.0357769	0.0963989
eca-miR-197	571.336	0.683485	0.327987	2.08388	0.0371712	0.0987838
eca-miR-652	21.7073	0.902673	0.442563	2.03965	0.0413852	0.10705
eca-miR-8951	7.80312	1.43291	0.700742	2.04485	0.0408695	0.10705
eca-miR-340-5p	102.574	-0.607041	0.299276	-2.02837	0.0425227	0.108545
eca-miR-144	604.944	0.699241	0.347555	2.01189	0.0442321	0.110573
eca-miR-671-5p	11.1994	1.15522	0.574808	2.00975	0.0444572	0.110573
eca-miR-29a	2365.26	-0.623938	0.314018	-1.98695	0.0469282	0.115241
eca-miR-660	185.238	-0.734284	0.376759	-1.94895	0.0513013	0.124406
eca-miR-148b-3p	1437.64	0.528019	0.271742	1.94309	0.0520054	0.124424
eca-miR-17	462.109	0.511833	0.264068	1.93826	0.0525915	0.124424
eca-miR-199a-5p	23.2202	-0.859547	0.455619	-1.88655	0.0592208	0.136772
eca-miR-29c	3306.55	-0.522376	0.276195	-1.89133	0.0585806	0.136772
eca-miR-194	2129.41	-0.676521	0.361559	-1.87112	0.0613282	0.139973
eca-miR-8917	16.0053	-0.937303	0.512968	-1.82722	0.0676672	0.152645
eca-miR-30c	539.362	-0.584694	0.321595	-1.81811	0.0690477	0.153968
eca-miR-1842	32.5549	0.682253	0.385604	1.76931	0.0768421	0.168124
eca-miR-26a	2393.29	0.419654	0.237416	1.76759	0.0771292	0.168124
eca-miR-363	23.949	0.911967	0.525109	1.73672	0.0824371	0.177698
eca-miR-147b	29.1016	-0.794685	0.469697	-1.69191	0.090663	0.193281
eca-miR-93	14258	0.486386	0.289545	1.67983	0.0929901	0.196088
eca-miR-126-5p	728.808	-0.59928	0.359743	-1.66586	0.095742	0.197595
eca-miR-345-3p	9.53139	-0.971115	0.581222	-1.67081	0.0947583	0.197595
eca-miR-133a	19.2187	-0.929597	0.564211	-1.6476	0.0994338	0.203054
eca-miR-205	405.209	-0.753458	0.461609	-1.63224	0.102628	0.207394
eca-miR-9180	61.1699	1.45941	0.901998	1.61798	0.105667	0.211335
eca-miR-34a	52.1005	-0.647333	0.405319	-1.59709	0.110245	0.218239
eca-miR-214	27.1523	1.03839	0.657672	1.57889	0.114362	0.224104
eca-miR-505	45.2953	-0.504055	0.326039	-1.54599	0.122106	0.236886
eca-miR-342-5p	5.56145	-1.14982	0.756905	-1.51911	0.128736	0.247274
eca-miR-33a	54.8855	-0.618511	0.408838	-1.51285	0.130317	0.247859
eca-miR-491-5p	15.6939	0.781137	0.533002	1.46554	0.142773	0.268912
eca-miR-296	32.0957	0.602732	0.413369	1.4581	0.144814	0.270133
eca-let-7f	3885.58	0.459245	0.316276	1.45204	0.146491	0.270659
eca-miR-30d	1131.98	-0.375435	0.265429	-1.41444	0.157232	0.284498
eca-miR-382	20.0863	-0.630753	0.445006	-1.4174	0.156365	0.284498
eca-miR-671-3p	16.5542	0.696436	0.493737	1.41054	0.15838	0.284498
eca-miR-30e	1590.38	0.344285	0.247514	1.39097	0.164234	0.291475
eca-miR-424	12.831	0.859724	0.620755	1.38496	0.166063	0.291475
eca-miR-497	6.75994	-0.930358	0.67288	-1.38265	0.166772	0.291475
eca-miR-3613	14.4403	-0.754917	0.550354	-1.37169	0.170159	0.294739
eca-miR-324-3p	15.6058	0.697399	0.526504	1.32458	0.185309	0.318141
eca-miR-615-3p	10.581	-0.752373	0.589842	-1.27555	0.202115	0.343949
eca-miR-185	7.93571	1.10877	0.875377	1.26662	0.205292	0.346318
eca-miR-148b-5p	80.2315	0.47585	0.379782	1.25296	0.210222	0.350589
eca-miR-7	2025.28	0.512476	0.410105	1.24962	0.211438	0.350589
eca-miR-9021	53.9591	0.480166	0.385912	1.24424	0.213412	0.350864
eca-miR-191a	43398.7	-0.500539	0.405256	-1.23512	0.216786	0.350973
eca-miR-301a	93.7531	-0.368409	0.299655	-1.22944	0.218906	0.350973
eca-miR-8992	6.51717	0.997338	0.810916	1.22989	0.218738	0.350973
eca-miR-532-3p	50.9727	-0.525615	0.437644	-1.20101	0.229748	0.365336
eca-miR-190b	127.351	0.493991	0.413266	1.19534	0.231956	0.365849
eca-miR-361-3p	63.7363	-0.438258	0.374629	-1.16985	0.242062	0.37871
eca-miR-335	15.4046	-0.593653	0.535779	-1.10802	0.267854	0.409163
eca-miR-429	244.793	-0.431369	0.386241	-1.11684	0.264063	0.409163
eca-miR-485-3p	15.1683	-0.662255	0.596642	-1.10997	0.267012	0.409163
eca-miR-130a	118.79	-0.390092	0.353818	-1.10252	0.270235	0.409574
eca-miR-9027	8.44605	-0.639315	0.591329	-1.08115	0.279631	0.42053
eca-miR-187	9.00392	-0.705608	0.675123	-1.04515	0.295952	0.441651
eca-miR-128	5936.12	-0.304518	0.299959	-1.0152	0.310011	0.4591
eca-miR-744	396.277	-0.297609	0.316017	-0.941751	0.34632	0.508985
eca-miR-20b	12.026	-0.55353	0.595237	-0.929933	0.352406	0.514035
eca-miR-132	9.53621	0.610595	0.681989	0.895314	0.370619	0.528678
eca-miR-432	14.0985	-0.56189	0.62407	-0.900363	0.367927	0.528678
eca-miR-628a	85.3521	-0.329007	0.365348	-0.900532	0.367837	0.528678
eca-miR-182	65.4112	-0.287923	0.340103	-0.846576	0.397231	0.551922
eca-miR-19b	854.892	-0.208267	0.246565	-0.844672	0.398294	0.551922
eca-miR-215	3169.78	0.362845	0.422815	0.858163	0.390802	0.551922
eca-miR-590-3p	71.1183	0.299187	0.351305	0.851644	0.394412	0.551922
eca-miR-150	2813.68	-0.185083	0.22118	-0.836797	0.402706	0.554078
eca-miR-100	10.1533	-0.553632	0.673245	-0.822333	0.410887	0.556761
eca-miR-28-5p	6.90795	-0.54687	0.666158	-0.820931	0.411686	0.556761
eca-miR-361-5p	2253.91	0.21967	0.268492	0.81816	0.413266	0.556761
eca-miR-1388	80.0272	-0.290457	0.359506	-0.807934	0.419129	0.560765
eca-miR-200b	128.754	-0.320164	0.421522	-0.759543	0.447528	0.59466
eca-miR-148a	7102.6	0.178161	0.254107	0.701126	0.483224	0.637724
eca-miR-1468	5.88994	-0.515835	0.748755	-0.688924	0.490871	0.639121
eca-miR-9040	16.7869	0.351566	0.508829	0.69093	0.489609	0.639121
eca-miR-142-5p	1192.82	0.172325	0.256668	0.671393	0.50197	0.646392
eca-miR-188-5p	7.02504	0.472036	0.704964	0.669589	0.50312	0.646392
eca-miR-92b	12.0441	0.381024	0.596723	0.638528	0.52313	0.667679
eca-miR-222	37.4521	-0.262409	0.422598	-0.620943	0.534637	0.677906
eca-miR-141	983.499	-0.197256	0.349184	-0.564905	0.572138	0.720745
eca-miR-499-5p	17.7961	-0.312091	0.558454	-0.558848	0.576265	0.721261
eca-miR-1301	8.19159	-0.339704	0.616161	-0.551323	0.581412	0.723038
eca-miR-99a	61.8634	0.207739	0.417129	0.498022	0.618468	0.764222
eca-let-7c	831.587	0.351321	0.746642	0.470535	0.637973	0.783334
eca-miR-1307	313.005	0.15724	0.342592	0.458971	0.646255	0.783584
eca-miR-494	6.89595	-0.324939	0.706129	-0.460169	0.645395	0.783584
eca-miR-183	65.363	-0.16425	0.367923	-0.446424	0.655291	0.789605
eca-miR-19a	354.275	-0.123841	0.293038	-0.42261	0.672579	0.800493
eca-miR-221	1059.55	0.174892	0.411045	0.425482	0.670485	0.800493
eca-miR-130b	23.0119	-0.177764	0.448663	-0.396208	0.691951	0.808666
eca-miR-218	6.89082	-0.268054	0.671892	-0.398955	0.689926	0.808666
eca-miR-326	48.8967	-0.204816	0.510257	-0.401398	0.688127	0.808666
eca-miR-146a	2059.13	-0.127342	0.361772	-0.351996	0.724841	0.842031
eca-miR-9055	14.3017	-0.162866	0.48231	-0.33768	0.735605	0.849448
eca-miR-378	95.8145	-0.148896	0.459318	-0.324167	0.745812	0.852499
eca-miR-95	6.30521	0.224625	0.696399	0.322551	0.747035	0.852499
eca-miR-195	26.3135	0.143244	0.469618	0.305022	0.760349	0.854522
eca-miR-23b	103.269	-0.102302	0.330387	-0.309643	0.756833	0.854522
eca-miR-502-3p	38.2809	0.144704	0.477845	0.302826	0.762022	0.854522
eca-let-7e	51.7143	-0.0903451	0.368148	-0.245404	0.806144	0.887601
eca-miR-1	23041.1	-0.0904219	0.375731	-0.240656	0.809822	0.887601
eca-miR-139-5p	27.4821	0.114821	0.458775	0.250276	0.802374	0.887601
eca-miR-21	13742	0.0679083	0.271929	0.249728	0.802798	0.887601
eca-miR-365	37.7843	0.10097	0.433548	0.232892	0.815846	0.88918
eca-miR-127	9.6881	-0.117562	0.592584	-0.198388	0.842741	0.895919
eca-miR-193a-5p	84.7094	0.0823583	0.37755	0.218139	0.827321	0.895919
eca-miR-200c	170.236	0.0892319	0.456781	0.19535	0.845119	0.895919
eca-miR-425	261.536	0.0598042	0.287047	0.208342	0.834962	0.895919
eca-miR-802	95.4113	-0.086038	0.418069	-0.205799	0.836948	0.895919
eca-miR-211	53.3478	-0.0774895	0.422395	-0.183453	0.854443	0.90088
eca-miR-149	14.8249	-0.0827938	0.531432	-0.155794	0.876195	0.909676
eca-miR-191b	202.145	-0.0432451	0.279073	-0.15496	0.876853	0.909676
eca-miR-33b	11.6361	0.0864699	0.541026	0.159826	0.873018	0.909676
eca-miR-140-3p	1337.16	-0.0347667	0.291964	-0.119079	0.905213	0.921667
eca-miR-143	342.074	-0.0407863	0.336685	-0.121141	0.903579	0.921667
eca-miR-196a	9.853	0.0698103	0.600255	0.116301	0.907414	0.921667
eca-miR-590-5p	21.6852	0.0542725	0.412792	0.131477	0.895398	0.921667
eca-miR-324-5p	42.1463	-0.0292306	0.36231	-0.0806785	0.935698	0.945444
eca-miR-155	211.99	0.0183103	0.313064	0.0584875	0.95336	0.9583
eca-miR-338-3p	12.7811	0.00186918	0.550013	0.00339842	0.997288	0.997288
eca-miR-103	0	NA	NA	NA	NA	NA
eca-miR-105	0.0431566	1.32799	3.32997	0.398798	0.690042	NA
eca-miR-106a	0	NA	NA	NA	NA	NA
eca-miR-107b	3.48464	0.694669	0.934984	0.742974	0.457497	NA
eca-miR-1179	0	NA	NA	NA	NA	NA
eca-miR-1185	0	NA	NA	NA	NA	NA
eca-miR-1193	0	NA	NA	NA	NA	NA
eca-miR-1197	0	NA	NA	NA	NA	NA
eca-miR-1204	0	NA	NA	NA	NA	NA
eca-miR-124	0	NA	NA	NA	NA	NA
eca-miR-1244	0	NA	NA	NA	NA	NA
eca-miR-1248	0	NA	NA	NA	NA	NA
eca-miR-1255b	0	NA	NA	NA	NA	NA
eca-miR-125a-3p	2.38044	-0.627465	1.16834	-0.537057	0.591228	NA
eca-miR-1261	0	NA	NA	NA	NA	NA
eca-miR-1264	0	NA	NA	NA	NA	NA
eca-miR-1271b	0.867854	0.601309	1.88528	0.318949	0.749765	NA
eca-miR-1282	0	NA	NA	NA	NA	NA
eca-miR-1289	0	NA	NA	NA	NA	NA
eca-miR-1291a	0	NA	NA	NA	NA	NA
eca-miR-1291b	0	NA	NA	NA	NA	NA
eca-miR-1298	0.0421642	0.112845	3.33782	0.0338079	0.97303	NA
eca-miR-129a-3p	0.135548	-0.543077	3.32463	-0.163349	0.870243	NA
eca-miR-129a-5p	0	NA	NA	NA	NA	NA
eca-miR-129b-3p	0.127485	0.213359	3.31494	0.0643628	0.948681	NA
eca-miR-129b-5p	0	NA	NA	NA	NA	NA
eca-miR-1302	0	NA	NA	NA	NA	NA
eca-miR-1302b	0	NA	NA	NA	NA	NA
eca-miR-1302c	0	NA	NA	NA	NA	NA
eca-miR-1302d	0	NA	NA	NA	NA	NA
eca-miR-1302e	0	NA	NA	NA	NA	NA
eca-miR-133b	0.0933837	0.000345298	3.3352	0.000103531	0.999917	NA
eca-miR-134	2.21659	-0.8914	1.11338	-0.800622	0.423351	NA
eca-miR-135a	0.905845	0.934447	1.98818	0.470001	0.638354	NA
eca-miR-135b	0.436797	1.66199	2.99308	0.555278	0.578705	NA
eca-miR-136	0.490917	0.13875	2.15156	0.0644881	0.948582	NA
eca-miR-137	3.24923	1.49307	1.08827	1.37196	0.170076	NA
eca-miR-1379	4.35689	1.44433	0.954095	1.51382	0.130071	NA
eca-miR-139-3p	2.99849	-0.674022	0.909642	-0.740975	0.458708	NA
eca-miR-1461	0	NA	NA	NA	NA	NA
eca-miR-146b-3p	1.34277	-1.31269	1.40709	-0.932916	0.350863	NA
eca-miR-146b-5p	3.83514	-0.565131	0.829892	-0.68097	0.495891	NA
eca-miR-153	0.404088	1.47222	2.34401	0.628078	0.529953	NA
eca-miR-1543	1.3845	-0.203274	1.25713	-0.161696	0.871545	NA
eca-miR-154a	1.24676	1.26978	1.80122	0.704952	0.48084	NA
eca-miR-154b	0	NA	NA	NA	NA	NA
eca-miR-1597	0	NA	NA	NA	NA	NA
eca-miR-188-3p	0.0421642	0.112845	3.33782	0.0338079	0.97303	NA
eca-miR-1892	0	NA	NA	NA	NA	NA
eca-miR-1898	0	NA	NA	NA	NA	NA
eca-miR-18b	0.376855	0.866569	2.61861	0.330927	0.740699	NA
eca-miR-1902	0	NA	NA	NA	NA	NA
eca-miR-1905a	0	NA	NA	NA	NA	NA
eca-miR-1905b	0	NA	NA	NA	NA	NA
eca-miR-1905c	0	NA	NA	NA	NA	NA
eca-miR-190a	0.181043	0.879924	3.31493	0.265443	0.790668	NA
eca-miR-1911	0	NA	NA	NA	NA	NA
eca-miR-1912	0	NA	NA	NA	NA	NA
eca-miR-193a-3p	0	NA	NA	NA	NA	NA
eca-miR-193b	1.91937	-0.655715	1.2819	-0.511519	0.608987	NA
eca-miR-199a-3p	0	NA	NA	NA	NA	NA
eca-miR-199b-3p	0	NA	NA	NA	NA	NA
eca-miR-204b	2.4974	-1.75614	1.07009	-1.64111	0.100774	NA
eca-miR-208a	0	NA	NA	NA	NA	NA
eca-miR-208b	2.10889	-0.357913	1.10688	-0.323353	0.746428	NA
eca-miR-2114	0.466298	-0.11114	2.68959	-0.0413222	0.967039	NA
eca-miR-212	0.784855	-1.82638	2.07092	-0.881918	0.377821	NA
eca-miR-216a	0.94356	0.233934	1.92359	0.121613	0.903205	NA
eca-miR-216b	0.0421642	0.112845	3.33782	0.0338079	0.97303	NA
eca-miR-217	0.4842	0.512493	2.17897	0.235199	0.814054	NA
eca-miR-219-5p	3.76016	0.47947	0.920727	0.520751	0.60254	NA
eca-miR-224	2.01828	-0.25203	1.2325	-0.204487	0.837973	NA
eca-miR-299	0.724428	-0.968462	1.92059	-0.504253	0.614083	NA
eca-miR-301b-3p	2.89478	-1.51455	1.02795	-1.47338	0.140649	NA
eca-miR-301b-5p	0	NA	NA	NA	NA	NA
eca-miR-302a	0	NA	NA	NA	NA	NA
eca-miR-302b	0	NA	NA	NA	NA	NA
eca-miR-302c	0	NA	NA	NA	NA	NA
eca-miR-302d	0	NA	NA	NA	NA	NA
eca-miR-3065	0.227714	0.332839	2.79798	0.118957	0.90531	NA
eca-miR-31	2.66911	1.07053	1.05089	1.01869	0.30835	NA
eca-miR-323-3p	2.43446	-0.236652	1.18396	-0.199881	0.841574	NA
eca-miR-323-5p	0	NA	NA	NA	NA	NA
eca-miR-329a	0.256192	0.331789	2.69221	0.12324	0.901917	NA
eca-miR-329b	1.91053	-0.849614	1.16126	-0.731629	0.464395	NA
eca-miR-330	1.52702	0.962992	1.29016	0.746412	0.455419	NA
eca-miR-337-3p	0	NA	NA	NA	NA	NA
eca-miR-337-5p	0.135548	-0.543077	3.32463	-0.163349	0.870243	NA
eca-miR-338-5p	0.530518	0.627496	2.11239	0.297055	0.766424	NA
eca-miR-340-3p	2.31037	0.948606	1.13093	0.838783	0.401591	NA
eca-miR-345-5p	2.44404	-0.711704	1.01845	-0.698811	0.48467	NA
eca-miR-346	0	NA	NA	NA	NA	NA
eca-miR-34b-3p	4.89601	0.511949	0.964734	0.530663	0.595652	NA
eca-miR-34b-5p	0	NA	NA	NA	NA	NA
eca-miR-34c	2.70782	2.87084	1.22256	2.34822	0.0188633	NA
eca-miR-3548	0.650973	-0.149584	2.04514	-0.0731412	0.941694	NA
eca-miR-362-3p	1.48357	0.975136	1.27418	0.765304	0.44409	NA
eca-miR-362-5p	0.604491	1.12727	2.04659	0.550805	0.581768	NA
eca-miR-367	0	NA	NA	NA	NA	NA
eca-miR-369-3p	1.93213	0.636158	1.11874	0.568641	0.5696	NA
eca-miR-369-5p	0.91879	-1.15487	1.60611	-0.719046	0.472113	NA
eca-miR-370	0.542192	-2.38905	2.4131	-0.990031	0.322159	NA
eca-miR-371-3p	0	NA	NA	NA	NA	NA
eca-miR-371-5p	0.186767	-0.875437	3.31799	-0.263846	0.791899	NA
eca-miR-372	0.0431566	1.32799	3.32997	0.398798	0.690042	NA
eca-miR-374b	5.17314	0.35057	0.768922	0.455924	0.648444	NA
eca-miR-376a	0.218538	1.68543	3.32307	0.507192	0.61202	NA
eca-miR-376b	1.05679	-1.35425	1.57857	-0.857895	0.39095	NA
eca-miR-376c	1.85675	0.201296	1.23481	0.163018	0.870504	NA
eca-miR-377	0.919939	3.62349	1.94444	1.86351	0.0623903	NA
eca-miR-379	4.86238	-1.25318	0.766127	-1.63573	0.101896	NA
eca-miR-380	0	NA	NA	NA	NA	NA
eca-miR-381	1.05022	-0.454936	1.41637	-0.321199	0.74806	NA
eca-miR-383	4.746	0.965116	0.899893	1.07248	0.283505	NA
eca-miR-384	0	NA	NA	NA	NA	NA
eca-miR-3958	1.64402	0.0820959	1.15366	0.0711613	0.943269	NA
eca-miR-3959	3.65661	0.163501	1.06402	0.153663	0.877876	NA
eca-miR-409-5p	0.262339	1.01659	3.26476	0.311383	0.75551	NA
eca-miR-410	0	NA	NA	NA	NA	NA
eca-miR-411	0.611685	0.188644	2.00526	0.0940744	0.92505	NA
eca-miR-412	0	NA	NA	NA	NA	NA
eca-miR-421	0	NA	NA	NA	NA	NA
eca-miR-431	1.58395	2.43316	1.7629	1.3802	0.167526	NA
eca-miR-433	2.14381	-0.147006	1.05694	-0.139086	0.889382	NA
eca-miR-448	0	NA	NA	NA	NA	NA
eca-miR-449a	1.05197	2.90664	1.91382	1.51877	0.128822	NA
eca-miR-449b	0	NA	NA	NA	NA	NA
eca-miR-450a	0	NA	NA	NA	NA	NA
eca-miR-450b-3p	0	NA	NA	NA	NA	NA
eca-miR-450b-5p	3.90003	1.31371	0.922259	1.42445	0.154316	NA
eca-miR-450c	0.24937	1.68543	3.32307	0.507192	0.61202	NA
eca-miR-485-5p	1.40144	-1.1572	1.48083	-0.781455	0.434535	NA
eca-miR-487a	0.0431566	1.32799	3.32997	0.398798	0.690042	NA
eca-miR-487b	4.01744	-0.45134	0.834874	-0.540608	0.588778	NA
eca-miR-488	1.05681	0.822564	1.7306	0.475306	0.634569	NA
eca-miR-489	0.940229	0.0626596	1.57092	0.0398871	0.968183	NA
eca-miR-490-3p	0	NA	NA	NA	NA	NA
eca-miR-490-5p	0.0421642	0.112845	3.33782	0.0338079	0.97303	NA
eca-miR-491-3p	0.420164	-2.00923	2.64471	-0.759719	0.447423	NA
eca-miR-492	0.398235	1.47418	2.54402	0.579469	0.562273	NA
eca-miR-493a	0	NA	NA	NA	NA	NA
eca-miR-493b	0.252738	-1.02561	3.30885	-0.30996	0.756592	NA
eca-miR-495	0.883657	1.84501	2.14257	0.861119	0.389173	NA
eca-miR-496	0	NA	NA	NA	NA	NA
eca-miR-499-3p	0.723074	-0.929581	1.96111	-0.474009	0.635493	NA
eca-miR-500	5.39941	0.0409205	0.868527	0.0471148	0.962422	NA
eca-miR-501-5p	3.21171	0.602417	0.876828	0.687041	0.492057	NA
eca-miR-502-5p	1.56747	0.516108	1.38177	0.373511	0.708768	NA
eca-miR-503	0.264025	-0.00749543	2.90481	-0.00258035	0.997941	NA
eca-miR-506a	0.0876593	1.67237	3.32329	0.503228	0.614804	NA
eca-miR-507a	0	NA	NA	NA	NA	NA
eca-miR-507b	0	NA	NA	NA	NA	NA
eca-miR-508-3p	0	NA	NA	NA	NA	NA
eca-miR-508-5p	0	NA	NA	NA	NA	NA
eca-miR-509a-5p	0	NA	NA	NA	NA	NA
eca-miR-509b	0	NA	NA	NA	NA	NA
eca-miR-514	0	NA	NA	NA	NA	NA
eca-miR-514a	0.0421642	0.112845	3.33782	0.0338079	0.97303	NA
eca-miR-514b	0	NA	NA	NA	NA	NA
eca-miR-539	0.0978904	0.000345298	3.3352	0.000103531	0.999917	NA
eca-miR-541	0	NA	NA	NA	NA	NA
eca-miR-542-3p	2.0322	0.997847	1.17968	0.845863	0.397629	NA
eca-miR-542-5p	2.76089	0.581844	0.96607	0.602279	0.546988	NA
eca-miR-543	0.917758	1.80133	2.09918	0.858108	0.390833	NA
eca-miR-544	0	NA	NA	NA	NA	NA
eca-miR-544b	0	NA	NA	NA	NA	NA
eca-miR-545	2.15001	0.290567	1.14101	0.254658	0.798987	NA
eca-miR-551b	2.08663	-0.441067	1.13175	-0.389722	0.696742	NA
eca-miR-568	0	NA	NA	NA	NA	NA
eca-miR-582-3p	0.229924	-0.340244	3.30434	-0.102969	0.917988	NA
eca-miR-582-5p	0.260639	1.61224	2.91338	0.553392	0.579995	NA
eca-miR-592	0.449759	-1.4681	2.36228	-0.621475	0.534287	NA
eca-miR-598	0	NA	NA	NA	NA	NA
eca-miR-615-5p	0	NA	NA	NA	NA	NA
eca-miR-632	0	NA	NA	NA	NA	NA
eca-miR-6529	2.3057	-0.306827	1.10789	-0.276948	0.78182	NA
eca-miR-653	0	NA	NA	NA	NA	NA
eca-miR-655	0.293671	-1.4475	3.2825	-0.440974	0.659232	NA
eca-miR-656	0.0421642	0.112845	3.33782	0.0338079	0.97303	NA
eca-miR-664	2.36868	0.504894	1.13533	0.44471	0.65653	NA
eca-miR-670	0	NA	NA	NA	NA	NA
eca-miR-672	0	NA	NA	NA	NA	NA
eca-miR-675	0.129824	0.992425	3.31756	0.299143	0.764831	NA
eca-miR-684	0	NA	NA	NA	NA	NA
eca-miR-703	0.366652	-1.01038	2.59858	-0.388822	0.697408	NA
eca-miR-7035	0	NA	NA	NA	NA	NA
eca-miR-7045	0	NA	NA	NA	NA	NA
eca-miR-708	0.303442	2.55406	3.04858	0.837789	0.402149	NA
eca-miR-711	0	NA	NA	NA	NA	NA
eca-miR-7143	0.275773	0.0133747	3.18676	0.00419696	0.996651	NA
eca-miR-7177a	0	NA	NA	NA	NA	NA
eca-miR-758	0	NA	NA	NA	NA	NA
eca-miR-761	0	NA	NA	NA	NA	NA
eca-miR-763	0	NA	NA	NA	NA	NA
eca-miR-764-3p	0	NA	NA	NA	NA	NA
eca-miR-764-5p	0	NA	NA	NA	NA	NA
eca-miR-7667	0	NA	NA	NA	NA	NA
eca-miR-767-3p	0	NA	NA	NA	NA	NA
eca-miR-767-5p	0.126369	0.000345298	3.3352	0.000103531	0.999917	NA
eca-miR-769a-3p	0	NA	NA	NA	NA	NA
eca-miR-769a-5p	0	NA	NA	NA	NA	NA
eca-miR-769b	0	NA	NA	NA	NA	NA
eca-miR-770-5p	0	NA	NA	NA	NA	NA
eca-miR-873	3.10464	-1.13749	1.01738	-1.11806	0.263542	NA
eca-miR-874	4.48272	0.179666	0.910264	0.197378	0.843532	NA
eca-miR-876-3p	0.24937	1.68543	3.32307	0.507192	0.61202	NA
eca-miR-876-5p	0.0445027	1.33924	3.32973	0.402206	0.687532	NA
eca-miR-885-3p	0.613785	1.21398	2.28127	0.532152	0.59462	NA
eca-miR-885-5p	2.35323	0.0894246	1.15912	0.0771485	0.938505	NA
eca-miR-889	0.128477	0.984363	3.3177	0.2967	0.766696	NA
eca-miR-8908a	0	NA	NA	NA	NA	NA
eca-miR-8908b	0	NA	NA	NA	NA	NA
eca-miR-8908c	0	NA	NA	NA	NA	NA
eca-miR-8908d	0	NA	NA	NA	NA	NA
eca-miR-8908e	0	NA	NA	NA	NA	NA
eca-miR-8908f	0	NA	NA	NA	NA	NA
eca-miR-8908g	0.128477	0.984363	3.3177	0.2967	0.766696	NA
eca-miR-8908h	0.0431566	1.32799	3.32997	0.398798	0.690042	NA
eca-miR-8908i	0.0431566	1.32799	3.32997	0.398798	0.690042	NA
eca-miR-8908j	0.214791	1.43063	3.31088	0.432098	0.66567	NA
eca-miR-8908k	0	NA	NA	NA	NA	NA
eca-miR-8908l	0	NA	NA	NA	NA	NA
eca-miR-8908m	0	NA	NA	NA	NA	NA
eca-miR-8908n	0	NA	NA	NA	NA	NA
eca-miR-8909	0	NA	NA	NA	NA	NA
eca-miR-8910	0	NA	NA	NA	NA	NA
eca-miR-8911	0	NA	NA	NA	NA	NA
eca-miR-8912	0	NA	NA	NA	NA	NA
eca-miR-8913	0	NA	NA	NA	NA	NA
eca-miR-8914	5.33064	0.538114	0.789506	0.681583	0.495503	NA
eca-miR-8915	0	NA	NA	NA	NA	NA
eca-miR-8916	0	NA	NA	NA	NA	NA
eca-miR-8918	0	NA	NA	NA	NA	NA
eca-miR-8919	0	NA	NA	NA	NA	NA
eca-miR-8920	0	NA	NA	NA	NA	NA
eca-miR-8921	0	NA	NA	NA	NA	NA
eca-miR-8922	0	NA	NA	NA	NA	NA
eca-miR-8923	0	NA	NA	NA	NA	NA
eca-miR-8924	0	NA	NA	NA	NA	NA
eca-miR-8925	0	NA	NA	NA	NA	NA
eca-miR-8926	0	NA	NA	NA	NA	NA
eca-miR-8927	0	NA	NA	NA	NA	NA
eca-miR-8928	0	NA	NA	NA	NA	NA
eca-miR-8929	0	NA	NA	NA	NA	NA
eca-miR-8930	0	NA	NA	NA	NA	NA
eca-miR-8931	0	NA	NA	NA	NA	NA
eca-miR-8932	0	NA	NA	NA	NA	NA
eca-miR-8933	0	NA	NA	NA	NA	NA
eca-miR-8934	0	NA	NA	NA	NA	NA
eca-miR-8935	0	NA	NA	NA	NA	NA
eca-miR-8936	0	NA	NA	NA	NA	NA
eca-miR-8937	0	NA	NA	NA	NA	NA
eca-miR-8938	0	NA	NA	NA	NA	NA
eca-miR-8939	0	NA	NA	NA	NA	NA
eca-miR-8940	0	NA	NA	NA	NA	NA
eca-miR-8941	0	NA	NA	NA	NA	NA
eca-miR-8942	0	NA	NA	NA	NA	NA
eca-miR-8943	0	NA	NA	NA	NA	NA
eca-miR-8944	0	NA	NA	NA	NA	NA
eca-miR-8945	0	NA	NA	NA	NA	NA
eca-miR-8946	1.79248	0.732528	1.26759	0.577891	0.563338	NA
eca-miR-8947	0	NA	NA	NA	NA	NA
eca-miR-8948	0	NA	NA	NA	NA	NA
eca-miR-8949	0	NA	NA	NA	NA	NA
eca-miR-8950	0	NA	NA	NA	NA	NA
eca-miR-8952	0	NA	NA	NA	NA	NA
eca-miR-8953	0	NA	NA	NA	NA	NA
eca-miR-8954	0	NA	NA	NA	NA	NA
eca-miR-8955	0	NA	NA	NA	NA	NA
eca-miR-8956	0	NA	NA	NA	NA	NA
eca-miR-8957	0	NA	NA	NA	NA	NA
eca-miR-8958	0	NA	NA	NA	NA	NA
eca-miR-8959	0	NA	NA	NA	NA	NA
eca-miR-8960	0	NA	NA	NA	NA	NA
eca-miR-8961	0	NA	NA	NA	NA	NA
eca-miR-8962	0	NA	NA	NA	NA	NA
eca-miR-8963	0	NA	NA	NA	NA	NA
eca-miR-8964	0.463522	0.773582	2.26388	0.341706	0.732572	NA
eca-miR-8965	0	NA	NA	NA	NA	NA
eca-miR-8966	0	NA	NA	NA	NA	NA
eca-miR-8967	0	NA	NA	NA	NA	NA
eca-miR-8968	0	NA	NA	NA	NA	NA
eca-miR-8969	0	NA	NA	NA	NA	NA
eca-miR-8970	0	NA	NA	NA	NA	NA
eca-miR-8971	0	NA	NA	NA	NA	NA
eca-miR-8972	0	NA	NA	NA	NA	NA
eca-miR-8973	0	NA	NA	NA	NA	NA
eca-miR-8974	0	NA	NA	NA	NA	NA
eca-miR-8975	0	NA	NA	NA	NA	NA
eca-miR-8976	0.0421642	0.112845	3.33782	0.0338079	0.97303	NA
eca-miR-8977	0.0933837	0.000345298	3.3352	0.000103531	0.999917	NA
eca-miR-8978	0	NA	NA	NA	NA	NA
eca-miR-8979	0	NA	NA	NA	NA	NA
eca-miR-8980	0	NA	NA	NA	NA	NA
eca-miR-8981	0	NA	NA	NA	NA	NA
eca-miR-8982	0	NA	NA	NA	NA	NA
eca-miR-8983	0	NA	NA	NA	NA	NA
eca-miR-8984	0	NA	NA	NA	NA	NA
eca-miR-8985	1.90585	1.39124	1.28268	1.08464	0.278081	NA
eca-miR-8986a	0.255963	0.494412	3.28006	0.150733	0.880187	NA
eca-miR-8986b	0.982588	0.891605	1.87784	0.474804	0.634927	NA
eca-miR-8987	0	NA	NA	NA	NA	NA
eca-miR-8988	0	NA	NA	NA	NA	NA
eca-miR-8989	0	NA	NA	NA	NA	NA
eca-miR-8990	0	NA	NA	NA	NA	NA
eca-miR-8991	0	NA	NA	NA	NA	NA
eca-miR-8993	0	NA	NA	NA	NA	NA
eca-miR-8994	0	NA	NA	NA	NA	NA
eca-miR-8995	0.322315	-1.60845	2.95052	-0.545141	0.585657	NA
eca-miR-8996	0	NA	NA	NA	NA	NA
eca-miR-8997	0.252738	-1.02561	3.30885	-0.30996	0.756592	NA
eca-miR-8998	0	NA	NA	NA	NA	NA
eca-miR-8999	0	NA	NA	NA	NA	NA
eca-miR-9000	0.133508	1.93152	3.31913	0.581937	0.560609	NA
eca-miR-9001	0	NA	NA	NA	NA	NA
eca-miR-9002	0	NA	NA	NA	NA	NA
eca-miR-9003	0	NA	NA	NA	NA	NA
eca-miR-9004	0	NA	NA	NA	NA	NA
eca-miR-9005	0	NA	NA	NA	NA	NA
eca-miR-9006	0	NA	NA	NA	NA	NA
eca-miR-9007	0	NA	NA	NA	NA	NA
eca-miR-9008	0	NA	NA	NA	NA	NA
eca-miR-9009	0	NA	NA	NA	NA	NA
eca-miR-9010	0	NA	NA	NA	NA	NA
eca-miR-9011	0	NA	NA	NA	NA	NA
eca-miR-9012	0.0445027	1.33924	3.32973	0.402206	0.687532	NA
eca-miR-9013	0	NA	NA	NA	NA	NA
eca-miR-9014	0	NA	NA	NA	NA	NA
eca-miR-9015	0	NA	NA	NA	NA	NA
eca-miR-9016	0	NA	NA	NA	NA	NA
eca-miR-9017	0	NA	NA	NA	NA	NA
eca-miR-9018	0.0445027	1.33924	3.32973	0.402206	0.687532	NA
eca-miR-9019	0	NA	NA	NA	NA	NA
eca-miR-9020	0	NA	NA	NA	NA	NA
eca-miR-9022	0	NA	NA	NA	NA	NA
eca-miR-9023	0	NA	NA	NA	NA	NA
eca-miR-9024	0	NA	NA	NA	NA	NA
eca-miR-9025	0	NA	NA	NA	NA	NA
eca-miR-9026	0	NA	NA	NA	NA	NA
eca-miR-9028	0	NA	NA	NA	NA	NA
eca-miR-9029	0	NA	NA	NA	NA	NA
eca-miR-9030	0	NA	NA	NA	NA	NA
eca-miR-9031	0	NA	NA	NA	NA	NA
eca-miR-9032	0	NA	NA	NA	NA	NA
eca-miR-9033	0	NA	NA	NA	NA	NA
eca-miR-9034	0	NA	NA	NA	NA	NA
eca-miR-9035	0	NA	NA	NA	NA	NA
eca-miR-9036	1.46211	1.20059	1.33922	0.896489	0.369992	NA
eca-miR-9037	0	NA	NA	NA	NA	NA
eca-miR-9038	0	NA	NA	NA	NA	NA
eca-miR-9039	0	NA	NA	NA	NA	NA
eca-miR-9041	0	NA	NA	NA	NA	NA
eca-miR-9042	0	NA	NA	NA	NA	NA
eca-miR-9043	0	NA	NA	NA	NA	NA
eca-miR-9044	0	NA	NA	NA	NA	NA
eca-miR-9045	0	NA	NA	NA	NA	NA
eca-miR-9046	0	NA	NA	NA	NA	NA
eca-miR-9047	0	NA	NA	NA	NA	NA
eca-miR-9048	0	NA	NA	NA	NA	NA
eca-miR-9049	0	NA	NA	NA	NA	NA
eca-miR-9050	0	NA	NA	NA	NA	NA
eca-miR-9051	0	NA	NA	NA	NA	NA
eca-miR-9052	0	NA	NA	NA	NA	NA
eca-miR-9053	0	NA	NA	NA	NA	NA
eca-miR-9054	0	NA	NA	NA	NA	NA
eca-miR-9056	0	NA	NA	NA	NA	NA
eca-miR-9057	0	NA	NA	NA	NA	NA
eca-miR-9058a	0	NA	NA	NA	NA	NA
eca-miR-9058b	0	NA	NA	NA	NA	NA
eca-miR-9059	0	NA	NA	NA	NA	NA
eca-miR-9060	4.23942	-0.534583	0.781762	-0.683819	0.49409	NA
eca-miR-9061	0	NA	NA	NA	NA	NA
eca-miR-9062	0	NA	NA	NA	NA	NA
eca-miR-9063	0	NA	NA	NA	NA	NA
eca-miR-9064	0	NA	NA	NA	NA	NA
eca-miR-9065	0	NA	NA	NA	NA	NA
eca-miR-9066	0	NA	NA	NA	NA	NA
eca-miR-9067	0	NA	NA	NA	NA	NA
eca-miR-9068	0	NA	NA	NA	NA	NA
eca-miR-9069	0	NA	NA	NA	NA	NA
eca-miR-9070	0	NA	NA	NA	NA	NA
eca-miR-9071	0	NA	NA	NA	NA	NA
eca-miR-9072	0	NA	NA	NA	NA	NA
eca-miR-9073	0	NA	NA	NA	NA	NA
eca-miR-9074	0	NA	NA	NA	NA	NA
eca-miR-9075	0	NA	NA	NA	NA	NA
eca-miR-9076	0	NA	NA	NA	NA	NA
eca-miR-9077	0	NA	NA	NA	NA	NA
eca-miR-9078	0	NA	NA	NA	NA	NA
eca-miR-9079	0	NA	NA	NA	NA	NA
eca-miR-9080	0.595969	3.15427	2.23003	1.41445	0.15723	NA
eca-miR-9081	0	NA	NA	NA	NA	NA
eca-miR-9082	0	NA	NA	NA	NA	NA
eca-miR-9083	0	NA	NA	NA	NA	NA
eca-miR-9084	0	NA	NA	NA	NA	NA
eca-miR-9085	0.685507	0.831558	2.43892	0.340953	0.733139	NA
eca-miR-9086	0	NA	NA	NA	NA	NA
eca-miR-9087	0	NA	NA	NA	NA	NA
eca-miR-9088	0	NA	NA	NA	NA	NA
eca-miR-9089	0	NA	NA	NA	NA	NA
eca-miR-9090	0	NA	NA	NA	NA	NA
eca-miR-9091	0	NA	NA	NA	NA	NA
eca-miR-9092	0	NA	NA	NA	NA	NA
eca-miR-9093	0.0853208	0.648038	3.32425	0.194942	0.845438	NA
eca-miR-9094	1.03054	-2.6925	1.53597	-1.75296	0.0796086	NA
eca-miR-9095	0	NA	NA	NA	NA	NA
eca-miR-9096	0	NA	NA	NA	NA	NA
eca-miR-9097	5.08943	1.19976	0.867694	1.3827	0.166756	NA
eca-miR-9098	0.0445027	1.33924	3.32973	0.402206	0.687532	NA
eca-miR-9099	0	NA	NA	NA	NA	NA
eca-miR-9100	0	NA	NA	NA	NA	NA
eca-miR-9101	0	NA	NA	NA	NA	NA
eca-miR-9102	0	NA	NA	NA	NA	NA
eca-miR-9103	0	NA	NA	NA	NA	NA
eca-miR-9104	1.67629	0.51862	1.63742	0.316729	0.751449	NA
eca-miR-9105	0	NA	NA	NA	NA	NA
eca-miR-9106	0	NA	NA	NA	NA	NA
eca-miR-9107	0	NA	NA	NA	NA	NA
eca-miR-9108	0	NA	NA	NA	NA	NA
eca-miR-9109	0	NA	NA	NA	NA	NA
eca-miR-9110	0	NA	NA	NA	NA	NA
eca-miR-9111	0	NA	NA	NA	NA	NA
eca-miR-9112	0	NA	NA	NA	NA	NA
eca-miR-9113	0	NA	NA	NA	NA	NA
eca-miR-9114	0	NA	NA	NA	NA	NA
eca-miR-9115	0	NA	NA	NA	NA	NA
eca-miR-9116	0	NA	NA	NA	NA	NA
eca-miR-9117	0	NA	NA	NA	NA	NA
eca-miR-9118	0	NA	NA	NA	NA	NA
eca-miR-9119	0	NA	NA	NA	NA	NA
eca-miR-9120	1.26765	1.37956	1.50527	0.916488	0.359411	NA
eca-miR-9121	0	NA	NA	NA	NA	NA
eca-miR-9122	0	NA	NA	NA	NA	NA
eca-miR-9123	0	NA	NA	NA	NA	NA
eca-miR-9124	0	NA	NA	NA	NA	NA
eca-miR-9125	0	NA	NA	NA	NA	NA
eca-miR-9126	0	NA	NA	NA	NA	NA
eca-miR-9127	0	NA	NA	NA	NA	NA
eca-miR-9128	0	NA	NA	NA	NA	NA
eca-miR-9129	0	NA	NA	NA	NA	NA
eca-miR-9130	0	NA	NA	NA	NA	NA
eca-miR-9131	0	NA	NA	NA	NA	NA
eca-miR-9132	0	NA	NA	NA	NA	NA
eca-miR-9133	0	NA	NA	NA	NA	NA
eca-miR-9134	0	NA	NA	NA	NA	NA
eca-miR-9135	0	NA	NA	NA	NA	NA
eca-miR-9136	0	NA	NA	NA	NA	NA
eca-miR-9137	0	NA	NA	NA	NA	NA
eca-miR-9138	0	NA	NA	NA	NA	NA
eca-miR-9139	0	NA	NA	NA	NA	NA
eca-miR-9140	0	NA	NA	NA	NA	NA
eca-miR-9141	0	NA	NA	NA	NA	NA
eca-miR-9142	0	NA	NA	NA	NA	NA
eca-miR-9143	0.466499	2.78162	2.39106	1.16334	0.24469	NA
eca-miR-9144	0	NA	NA	NA	NA	NA
eca-miR-9145	0	NA	NA	NA	NA	NA
eca-miR-9146	0	NA	NA	NA	NA	NA
eca-miR-9147	0	NA	NA	NA	NA	NA
eca-miR-9148	0	NA	NA	NA	NA	NA
eca-miR-9149	0	NA	NA	NA	NA	NA
eca-miR-9150	0	NA	NA	NA	NA	NA
eca-miR-9151	2.23361	-0.447867	1.07668	-0.415972	0.67743	NA
eca-miR-9152	0	NA	NA	NA	NA	NA
eca-miR-9153	0	NA	NA	NA	NA	NA
eca-miR-9154	0	NA	NA	NA	NA	NA
eca-miR-9155	0	NA	NA	NA	NA	NA
eca-miR-9156	1.6466	4.48174	3.26192	1.37396	NA	NA
eca-miR-9157	0	NA	NA	NA	NA	NA
eca-miR-9158	0	NA	NA	NA	NA	NA
eca-miR-9160	0.0890053	1.68038	3.32316	0.505657	0.613098	NA
eca-miR-9161	0	NA	NA	NA	NA	NA
eca-miR-9162	0.0431566	1.32799	3.32997	0.398798	0.690042	NA
eca-miR-9163	2.8506	-0.841869	0.978171	-0.860657	0.389427	NA
eca-miR-9164	0	NA	NA	NA	NA	NA
eca-miR-9165	0	NA	NA	NA	NA	NA
eca-miR-9166	0	NA	NA	NA	NA	NA
eca-miR-9167	0	NA	NA	NA	NA	NA
eca-miR-9168	0	NA	NA	NA	NA	NA
eca-miR-9169	0	NA	NA	NA	NA	NA
eca-miR-9170	0	NA	NA	NA	NA	NA
eca-miR-9171	0	NA	NA	NA	NA	NA
eca-miR-9172	0	NA	NA	NA	NA	NA
eca-miR-9173	0	NA	NA	NA	NA	NA
eca-miR-9174	2.04793	-0.115113	1.17029	-0.098363	0.921644	NA
eca-miR-9175	0	NA	NA	NA	NA	NA
eca-miR-9176	0	NA	NA	NA	NA	NA
eca-miR-9177	0.298357	-0.0443814	2.55239	-0.0173882	0.986127	NA
eca-miR-9178	0	NA	NA	NA	NA	NA
eca-miR-9179	0.622491	-0.642564	2.05022	-0.313412	0.753968	NA
eca-miR-9181	0	NA	NA	NA	NA	NA
eca-miR-9182	0	NA	NA	NA	NA	NA
eca-miR-9183	0	NA	NA	NA	NA	NA
eca-miR-9184	0	NA	NA	NA	NA	NA
eca-miR-9185	0.218538	1.68543	3.32307	0.507192	0.61202	NA
eca-miR-96	0.965445	3.63344	1.90098	1.91135	0.0559592	NA
eca-miR-9a	1.03955	-1.06322	1.59283	-0.667505	0.50445	NA

## Sheet: DESeq OCD vs C
	baseMean	log2FoldChange	lfcSE	stat	pvalue	padj
eca-miR-504	191.759	-2.1719	0.388551	-5.58975	2.27395e-08	5.9805e-06
eca-miR-206	91.7304	-2.63013	0.489362	-5.37462	7.67424e-08	1.00916e-05
eca-miR-140-5p	334.035	1.99144	0.406758	4.89589	9.78636e-07	6.43453e-05
eca-miR-151-5p	80.45	-1.73688	0.353913	-4.90766	9.21693e-07	6.43453e-05
eca-miR-181a	428.654	1.79969	0.391366	4.59849	4.2556e-06	0.000223844
eca-miR-223	29135.5	-1.37014	0.317903	-4.30992	1.63312e-05	0.000536889
eca-miR-331	48.5098	-2.07539	0.476264	-4.35764	1.31473e-05	0.000536889
eca-miR-551a	10.0647	-2.82873	0.652662	-4.33414	1.4633e-05	0.000536889
eca-miR-214	81.5991	2.32421	0.558243	4.16343	3.13497e-05	0.000824496
eca-miR-9159	58.684	-1.65084	0.394582	-4.18378	2.86706e-05	0.000824496
eca-miR-328	1394.96	-1.64889	0.399706	-4.12526	3.70323e-05	0.000885409
eca-miR-22	22104.3	-1.27152	0.313988	-4.04956	5.13131e-05	0.00112461
eca-miR-191a	51306	-1.28108	0.332843	-3.8489	0.000118649	0.00222891
eca-miR-199b-5p	44.5392	-1.53493	0.398337	-3.85335	0.000116512	0.00222891
eca-miR-8917	20.0729	-1.60098	0.421251	-3.80055	0.000144376	0.0025314
eca-miR-301a	108.533	-1.15372	0.3064	-3.76541	0.000166279	0.00273321
eca-miR-28-3p	345.8	-1.35941	0.367293	-3.70116	0.000214612	0.00297069
eca-miR-30b	321.242	-1.34304	0.36169	-3.71323	0.000204632	0.00297069
eca-miR-3200	50.3838	-1.33197	0.359712	-3.70287	0.000213175	0.00297069
eca-miR-126-3p	3580.17	-1.20673	0.327926	-3.6799	0.000233322	0.00303925
eca-miR-486-3p	3789.75	1.54263	0.42035	3.66987	0.000242678	0.00303925
eca-miR-671-5p	22.1811	1.70058	0.473513	3.59141	0.000328896	0.00393181
eca-miR-181b	188.2	1.11293	0.31299	3.5558	0.000376832	0.00430899
eca-miR-350	41.1891	-1.64409	0.467322	-3.51811	0.00043464	0.00476293
eca-miR-19b	987.635	-0.966062	0.279999	-3.45024	0.000560092	0.00589217
eca-miR-27a	2702.43	-1.10613	0.332257	-3.32914	0.000871147	0.00881198
eca-miR-483	186.935	1.22369	0.369501	3.31173	0.000927214	0.00903175
eca-miR-128	7241.43	-0.889996	0.273234	-3.25727	0.00112489	0.0105659
eca-miR-1839	228.608	0.979578	0.306351	3.19756	0.00138595	0.0125691
eca-miR-149	37.8041	1.10179	0.367326	2.9995	0.00270426	0.0211548
eca-miR-193a-5p	181.225	0.931625	0.310949	2.99607	0.00273485	0.0211548
eca-miR-19a	405.237	-0.905316	0.301799	-2.99973	0.00270219	0.0211548
eca-miR-361-3p	78.5864	-0.994807	0.329666	-3.01762	0.00254767	0.0211548
eca-miR-92b	27.23	1.22527	0.407584	3.00618	0.00264549	0.0211548
eca-miR-423-3p	2215.1	1.13138	0.382204	2.96016	0.00307477	0.0231047
eca-miR-1249	222.853	1.42145	0.498635	2.85068	0.00436252	0.0318707
eca-miR-340-5p	138.378	-0.889483	0.317391	-2.80249	0.00507102	0.0360454
eca-miR-27b	2732.22	-0.926805	0.336337	-2.75558	0.00585881	0.0405492
eca-miR-215	6003.43	0.926928	0.341722	2.71252	0.00667732	0.0428326
eca-miR-29c	4505.37	-0.759834	0.279562	-2.71794	0.00656894	0.0428326
eca-miR-379	19.8688	1.23387	0.453435	2.72116	0.00650526	0.0428326
eca-miR-345-3p	13.0598	-1.37664	0.50948	-2.70206	0.00689118	0.0431519
eca-miR-450b-5p	7.96518	1.81334	0.681809	2.65959	0.00782352	0.0478508
eca-miR-451	7972.12	1.37436	0.520713	2.63938	0.00830567	0.048542
eca-miR-7177b	65.3215	2.19625	0.830788	2.64358	0.00820356	0.048542
eca-miR-486-5p	402561	0.966394	0.371155	2.60375	0.00922111	0.0527207
eca-miR-126-5p	983.447	-0.898689	0.357284	-2.51533	0.011892	0.0649597
eca-miR-218	19.9092	1.17338	0.467642	2.50913	0.0121028	0.0649597
eca-miR-363	36.8486	0.93285	0.37033	2.51897	0.0117697	0.0649597
eca-miR-195	56.1107	0.963475	0.391445	2.46133	0.0138423	0.0709318
eca-miR-31	6.94925	1.94472	0.787488	2.46952	0.0135293	0.0709318
eca-miR-628a	107.11	-0.870719	0.354612	-2.45542	0.0140722	0.0709318
eca-miR-92a	20179	1.07664	0.439484	2.44978	0.0142942	0.0709318
eca-miR-100	31.8061	1.10632	0.454974	2.43162	0.0150315	0.0722239
eca-miR-106b	96.0968	0.972746	0.400327	2.42988	0.0151038	0.0722239
eca-miR-224	6.92345	1.76169	0.749749	2.3497	0.0187884	0.0882384
eca-miR-140-3p	2686.94	0.710754	0.305427	2.32709	0.0199607	0.0920994
eca-miR-143	697.072	0.731304	0.31626	2.31235	0.0207582	0.0940807
eca-miR-377	1.41072	3.57495	1.55022	2.30609	0.0211056	0.0940807
eca-miR-873	3.86965	-2.14298	0.932218	-2.2988	0.0215163	0.094313
eca-miR-1	27523.5	-0.702762	0.309283	-2.27223	0.0230725	0.0994764
eca-let-7c	803.016	-0.819497	0.363066	-2.25716	0.023998	0.100182
eca-miR-1180	44.1411	0.961104	0.42545	2.25903	0.0238817	0.100182
eca-miR-374a	372.241	0.944837	0.432195	2.18613	0.0288058	0.118374
eca-miR-99a	124.199	0.88345	0.408848	2.16083	0.0307088	0.124252
eca-miR-30c	747.76	-0.765509	0.356529	-2.14711	0.0317842	0.126655
eca-miR-29b	2022.67	-0.749371	0.356986	-2.09916	0.0358028	0.140539
eca-miR-590-5p	22.4488	-0.884495	0.422711	-2.09244	0.0363996	0.140781
eca-miR-142-3p	2238.12	0.694367	0.334155	2.07798	0.0377111	0.14374
eca-miR-191b	247.917	-0.519335	0.252463	-2.05707	0.0396791	0.145989
eca-miR-23a	7331.52	-0.57189	0.278414	-2.05409	0.0399665	0.145989
eca-miR-33a	78.2084	-0.754724	0.366245	-2.06071	0.0393307	0.145989
eca-miR-433	6.64117	1.36548	0.668815	2.04164	0.0411873	0.148387
eca-miR-429	583.324	0.768733	0.379361	2.02639	0.0427249	0.151846
eca-miR-381	4.25122	1.68318	0.835507	2.01456	0.0439506	0.15412
eca-miR-542-5p	6.97824	1.46387	0.733929	1.99456	0.046091	0.159499
eca-miR-138	19.8519	0.891978	0.451244	1.97671	0.0480745	0.162097
eca-miR-8992	11.2385	1.1621	0.58652	1.98135	0.0475522	0.162097
eca-miR-130a	163.183	-0.589983	0.303501	-1.94392	0.0519046	0.164469
eca-miR-197	824.442	0.683536	0.351377	1.94531	0.0517379	0.164469
eca-miR-301b-3p	4.13962	-1.68666	0.866162	-1.94728	0.0515014	0.164469
eca-miR-487b	11.2738	1.11925	0.574733	1.94742	0.0514844	0.164469
eca-miR-502-3p	70.7956	0.627528	0.320454	1.95825	0.0502011	0.164469
eca-let-7d	1134.19	0.683168	0.354389	1.92774	0.053888	0.166736
eca-miR-132	16.6556	0.97624	0.50593	1.92959	0.0536572	0.166736
eca-miR-211	112.33	0.720607	0.377058	1.91113	0.0559878	0.171219
eca-miR-146a	4181.68	0.647639	0.349642	1.85229	0.0639839	0.193423
eca-miR-141	2186.31	0.792891	0.434551	1.82462	0.0680584	0.203402
eca-miR-34c	2.29955	2.12269	1.17087	1.81292	0.0698438	0.206392
eca-miR-329b	7.37393	1.30166	0.721499	1.8041	0.0712155	0.208107
eca-miR-431	2.14912	2.51921	1.40759	1.78973	0.0734974	0.212416
eca-miR-188-5p	15.0523	1.0947	0.615174	1.77949	0.0751588	0.214856
eca-miR-369-3p	4.45377	1.53701	0.871091	1.76447	0.0776534	0.216754
eca-miR-485-5p	6.50564	1.29191	0.733764	1.76066	0.0782952	0.216754
eca-miR-744	520.396	-0.614306	0.348244	-1.76401	0.0777297	0.216754
eca-miR-125b-5p	679.322	-0.516674	0.295271	-1.74983	0.0801477	0.219571
eca-miR-532-5p	181.089	-0.680355	0.395152	-1.72176	0.0851136	0.22624
eca-miR-9060	5.38089	-1.26246	0.733355	-1.72149	0.0851627	0.22624
eca-miR-99b	94.369	-0.623708	0.361857	-1.72363	0.0847744	0.22624
eca-miR-122	14227.2	0.802817	0.477636	1.68081	0.0927992	0.240773
eca-miR-500	12.8346	0.922149	0.549607	1.67783	0.0933796	0.240773
eca-miR-9027	11.788	-0.869178	0.516913	-1.68148	0.0926702	0.240773
eca-miR-1296	53.476	0.639291	0.389358	1.64191	0.100608	0.247289
eca-miR-1301	9.76946	-0.974119	0.592877	-1.64304	0.100375	0.247289
eca-miR-1842	28.6002	-0.650266	0.394445	-1.64856	0.099238	0.247289
eca-miR-411	2.86674	1.7287	1.04727	1.65067	0.0988061	0.247289
eca-miR-432	32.3635	0.670247	0.404077	1.65871	0.0971739	0.247289
eca-miR-142-5p	1394.26	-0.440961	0.270012	-1.63312	0.102444	0.249471
eca-miR-676	167.105	-0.586628	0.372885	-1.57322	0.115669	0.279091
eca-miR-24	9642.73	-0.395176	0.257194	-1.53649	0.124419	0.297475
eca-miR-872	86.3134	0.611234	0.400251	1.52713	0.12673	0.300269
eca-miR-342-5p	9.201	-0.873195	0.57453	-1.51984	0.12855	0.301864
eca-miR-505	66.3919	-0.472305	0.320383	-1.47419	0.140431	0.326844
eca-miR-542-3p	3.64902	1.3085	0.895902	1.46054	0.144143	0.33254
eca-miR-1379	5.53643	1.11003	0.769972	1.44165	0.149402	0.338731
eca-miR-503	1.66944	1.86848	1.29272	1.44539	0.148348	0.338731
eca-miR-3958	4.23436	1.23581	0.864908	1.42884	0.15305	0.341121
eca-miR-9094	2.13211	-1.54095	1.07817	-1.42923	0.152938	0.341121
eca-miR-382	43.3205	0.498507	0.354509	1.40619	0.159668	0.352879
eca-miR-20a	985.079	0.481851	0.348162	1.38399	0.166362	0.36461
eca-miR-383	2.93266	-1.45917	1.07034	-1.36329	0.172792	0.375572
eca-miR-378	183.563	0.481398	0.355268	1.35503	0.175409	0.378135
eca-miR-182	127.203	0.441737	0.333455	1.32473	0.185262	0.383652
eca-miR-193b	6.10706	0.975803	0.727931	1.34052	0.180077	0.383652
eca-miR-365	66.3917	0.474295	0.356996	1.32857	0.183989	0.383652
eca-miR-532-3p	113.262	0.476914	0.358528	1.3302	0.183453	0.383652
eca-miR-98	294.425	0.461018	0.345786	1.33325	0.182451	0.383652
eca-miR-93	14979.4	-0.34657	0.263934	-1.31309	0.189152	0.388648
eca-miR-425	326.067	-0.368085	0.283792	-1.29702	0.194623	0.395984
eca-miR-8951	8.0422	0.856481	0.661987	1.2938	0.195733	0.395984
eca-miR-494	16.2329	0.650233	0.504718	1.28831	0.197638	0.396785
eca-miR-28-5p	9.56044	-0.788473	0.623565	-1.26446	0.206065	0.406187
eca-miR-30d	1692.14	-0.322833	0.255814	-1.26198	0.206955	0.406187
eca-miR-652	27.1168	0.612296	0.484922	1.26267	0.206708	0.406187
eca-miR-324-3p	21.6144	0.553871	0.441645	1.25411	0.209803	0.408464
eca-miR-9097	5.7215	1.00352	0.802678	1.25021	0.211221	0.408464
eca-miR-145	687.733	-0.462354	0.381085	-1.21325	0.225033	0.431997
eca-miR-196b	584.457	0.390882	0.330892	1.1813	0.237484	0.441416
eca-miR-342-3p	9052.11	-0.488712	0.414443	-1.1792	0.238318	0.441416
eca-miR-34b-3p	7.09482	0.788455	0.667958	1.1804	0.237843	0.441416
eca-miR-423-5p	15113.6	0.315451	0.26752	1.17917	0.238331	0.441416
eca-miR-590-3p	79.2375	-0.416325	0.34897	-1.19301	0.232865	0.441416
eca-let-7f	4219	-0.278912	0.238704	-1.16844	0.242628	0.443133
eca-miR-148a	8659.07	-0.303707	0.259057	-1.17236	0.241054	0.443133
eca-miR-184	18.8223	-0.513468	0.445802	-1.15178	0.24941	0.448099
eca-miR-23b	141.149	-0.298339	0.259089	-1.15149	0.24953	0.448099
eca-miR-3613	21.4617	-0.746351	0.649432	-1.14924	0.250458	0.448099
eca-miR-200b	250.693	0.394228	0.354442	1.11225	0.26603	0.472743
eca-miR-125a-5p	2160.2	-0.316332	0.285823	-1.10674	0.268405	0.473762
eca-miR-454	45.4865	0.480361	0.440945	1.08939	0.275981	0.483887
eca-miR-499-5p	22.9995	-0.467598	0.430937	-1.08507	0.277889	0.484005
eca-miR-222	70.9764	0.312362	0.290144	1.07658	0.28167	0.487363
eca-let-7a	16646.5	0.304272	0.283724	1.07242	0.28353	0.487376
eca-miR-183	114.223	0.335423	0.315636	1.06269	0.287923	0.491712
eca-miR-136	1.70453	1.29377	1.23012	1.05175	0.292916	0.493827
eca-miR-33b	13.6151	-0.531238	0.504968	-1.05202	0.292789	0.493827
eca-miR-146b-3p	2.25789	-1.11231	1.09843	-1.01264	0.311234	0.508413
eca-miR-148b-5p	83.4556	-0.334582	0.329451	-1.01557	0.309833	0.508413
eca-miR-376c	4.1008	0.90602	0.882561	1.02658	0.304618	0.508413
eca-miR-424	15.9579	0.474202	0.4641	1.02177	0.306891	0.508413
eca-miR-8946	3.04436	0.95972	0.946688	1.01377	0.310695	0.508413
eca-miR-216a	2.61859	1.18458	1.1917	0.994032	0.320207	0.516654
eca-miR-551b	2.61986	-0.944858	0.948501	-0.99616	0.319173	0.516654
eca-miR-369-5p	3.34235	0.923031	0.942645	0.979193	0.327485	0.525174
eca-miR-125a-3p	5.80241	0.696307	0.737753	0.943822	0.345261	0.550324
eca-miR-134	6.1204	0.695368	0.748874	0.928552	0.353121	0.551501
eca-miR-17	494.424	-0.24684	0.265049	-0.9313	0.351698	0.551501
eca-miR-9055	25.5466	0.371486	0.40017	0.928322	0.353241	0.551501
eca-miR-9a	3.663	0.864868	0.933867	0.926115	0.354386	0.551501
eca-miR-185	9.41392	0.636403	0.695529	0.914991	0.360196	0.557245
eca-miR-146b-5p	5.41755	-0.668359	0.749471	-0.891774	0.372514	0.572931
eca-miR-148b-3p	1535.52	-0.240863	0.276946	-0.869711	0.384458	0.581107
eca-miR-199a-5p	53.8159	0.369748	0.421534	0.87715	0.380405	0.581107
eca-miR-340-3p	3.10288	0.81061	0.928955	0.872604	0.382879	0.581107
eca-miR-15b	2542.38	0.258074	0.299004	0.863112	0.388076	0.583223
eca-miR-501-5p	4.99852	0.609513	0.715893	0.851403	0.394546	0.589577
eca-miR-1543	1.52633	-0.992449	1.17905	-0.841736	0.399936	0.594255
eca-miR-190b	133.536	-0.282743	0.339121	-0.833753	0.40442	0.597542
eca-miR-326	69.6064	-0.335369	0.422999	-0.792837	0.427873	0.625169
eca-miR-330	2.15118	0.845039	1.06135	0.796191	0.425921	0.625169
eca-miR-10a	1100.03	-0.233641	0.296672	-0.78754	0.430966	0.62621
eca-miR-9151	5.17572	0.577183	0.740759	0.779178	0.435875	0.629863
eca-miR-491-5p	19.1287	0.430845	0.558592	0.771306	0.440526	0.633105
eca-miR-200c	270.236	0.30301	0.400317	0.756925	0.449095	0.639432
eca-miR-32	208.743	0.218156	0.290211	0.751716	0.452222	0.639432
eca-miR-374b	8.25957	0.546899	0.724134	0.755246	0.450102	0.639432
eca-miR-127	16.8075	0.354998	0.484235	0.73311	0.463491	0.644964
eca-miR-34a	85.541	-0.334299	0.455475	-0.733956	0.462976	0.644964
eca-miR-362-3p	2.13337	0.804928	1.08609	0.741125	0.458618	0.644964
eca-miR-150	4763.91	0.202047	0.278572	0.725296	0.46827	0.648185
eca-miR-338-3p	21.2417	0.305179	0.424763	0.718469	0.472468	0.650571
eca-miR-502-5p	2.51567	0.763061	1.08077	0.706032	0.480168	0.657731
eca-miR-885-5p	2.89208	-0.693338	0.991729	-0.69912	0.484477	0.660194
eca-miR-130b	41.7725	0.277	0.405796	0.682609	0.494854	0.670859
eca-miR-10b	543.725	0.19673	0.294473	0.668075	0.504086	0.67987
eca-miR-802	164.424	0.282499	0.428968	0.658554	0.510182	0.684581
eca-miR-296	41.2182	0.286772	0.460458	0.622798	0.533417	0.709436
eca-miR-361-5p	2814.73	-0.181848	0.294414	-0.617663	0.536798	0.709436
eca-miR-8985	1.94808	0.719824	1.16026	0.6204	0.534994	0.709436
eca-let-7e	70.7219	-0.195659	0.321728	-0.608152	0.543087	0.711344
eca-miR-200a	948.737	0.213497	0.352524	0.605624	0.544765	0.711344
eca-miR-208b	4.71587	0.478862	0.793829	0.603231	0.546355	0.711344
eca-miR-345-5p	3.91412	-0.47276	0.808787	-0.58453	0.558864	0.720352
eca-miR-9040	19.7942	-0.252586	0.431109	-0.585898	0.557944	0.720352
eca-miR-95	6.93535	-0.391991	0.675115	-0.580628	0.561491	0.720352
eca-let-7g	10318	0.177245	0.319911	0.554045	0.579548	0.731485
eca-miR-186	2491.97	0.181956	0.329932	0.551495	0.581294	0.731485
eca-miR-9021	58.4276	-0.186135	0.336803	-0.552651	0.580502	0.731485
eca-miR-9180	39.5379	-0.274101	0.49494	-0.553807	0.579711	0.731485
eca-miR-1271a	146.295	0.182805	0.337071	0.542333	0.587589	0.735886
eca-miR-147b	62.494	0.240366	0.460185	0.522326	0.601444	0.742628
eca-miR-212	2.06016	-0.650819	1.23318	-0.527756	0.597669	0.742628
eca-miR-8914	5.13831	-0.40462	0.774047	-0.522733	0.60116	0.742628
eca-miR-376b	2.23339	-0.570833	1.10605	-0.516103	0.605783	0.74449
eca-miR-335	24.8138	-0.236986	0.470373	-0.503827	0.614383	0.751548
eca-miR-874	7.41458	0.345628	0.691911	0.499526	0.617409	0.751752
eca-miR-194	4232.56	0.178011	0.362222	0.491442	0.623114	0.755203
eca-miR-323-3p	4.2649	0.38285	0.801196	0.477848	0.632758	0.761767
eca-miR-7	2238.86	-0.184215	0.38729	-0.475651	0.634323	0.761767
eca-miR-139-3p	6.28126	0.289926	0.644445	0.449884	0.652794	0.776854
eca-miR-409-3p	60.5172	0.155988	0.344038	0.453403	0.650259	0.776854
eca-miR-139-5p	39.7209	0.166945	0.377256	0.442523	0.658111	0.779654
eca-miR-192	29185	-0.158954	0.391011	-0.40652	0.684361	0.807116
eca-miR-1468	11.5418	0.229176	0.579619	0.39539	0.692555	0.80952
eca-miR-18a	173.051	0.138721	0.348541	0.398004	0.690627	0.80952
eca-miR-615-3p	21.2566	0.181713	0.523327	0.347227	0.728421	0.847675
eca-miR-107a	1940.33	0.135499	0.416356	0.32544	0.744848	0.849181
eca-miR-1307	409.53	-0.115732	0.344254	-0.336182	0.736733	0.849181
eca-miR-16	360319	0.0948207	0.29646	0.319843	0.749088	0.849181
eca-miR-221	1483.96	0.0785418	0.240826	0.326136	0.744322	0.849181
eca-miR-324-5p	61.3164	-0.0988733	0.305171	-0.323993	0.745944	0.849181
eca-miR-9174	2.71238	-0.322652	0.983475	-0.328073	0.742856	0.849181
eca-miR-26a	3052.05	0.0873086	0.299575	0.291441	0.770714	0.86623
eca-miR-6529	3.53081	-0.249051	0.845846	-0.29444	0.768421	0.86623
eca-miR-155	296.84	-0.0944659	0.33153	-0.28494	0.77569	0.868113
eca-miR-25	20721.8	-0.0814737	0.308026	-0.264502	0.791393	0.881934
eca-miR-107b	2.94086	-0.236157	0.952281	-0.247991	0.804141	0.890043
eca-miR-1388	129.444	-0.0680081	0.291604	-0.23322	0.81559	0.890043
eca-miR-29a	4192.99	-0.0741935	0.30798	-0.240904	0.80963	0.890043
eca-miR-370	1.56728	-0.317849	1.34659	-0.236041	0.813401	0.890043
eca-miR-3959	5.08204	0.199079	0.851022	0.233929	0.81504	0.890043
eca-miR-101	1853.41	0.0489697	0.274021	0.178708	0.858167	0.908274
eca-miR-137	2.35501	0.208371	1.11461	0.186945	0.851704	0.908274
eca-miR-196a	13.597	0.0859441	0.47431	0.181198	0.856212	0.908274
eca-miR-21	19309.2	-0.0466087	0.245755	-0.189655	0.849579	0.908274
eca-miR-485-3p	25.223	-0.0800928	0.45386	-0.17647	0.859924	0.908274
eca-miR-497	13.1601	-0.0991741	0.488962	-0.202826	0.839271	0.908274
eca-miR-545	2.61257	-0.201039	1.02369	-0.196387	0.844307	0.908274
eca-miR-9163	5.18126	-0.147589	0.789312	-0.186984	0.851673	0.908274
eca-miR-15a	950.846	0.0451167	0.300064	0.150357	0.880483	0.926268
eca-miR-204b	6.20737	-0.089717	0.672164	-0.133475	0.893818	0.93655
eca-miR-671-3p	16.3972	-0.0567531	0.442357	-0.128297	0.897914	0.937108
eca-miR-205	738.888	-0.0510839	0.444679	-0.114878	0.908542	0.944453
eca-miR-499-3p	1.57469	-0.15049	1.39885	-0.107581	0.914328	0.946725
eca-miR-133a	41.0857	0.0793983	0.920467	0.0862587	0.931261	0.951488
eca-miR-187	16.6756	-0.0519035	0.582118	-0.0891632	0.928952	0.951488
eca-miR-2483	414.737	0.0246484	0.286561	0.0860143	0.931455	0.951488
eca-miR-664	2.96926	-0.0969807	1.16048	-0.0835692	0.933399	0.951488
eca-miR-30e	2036.93	0.0152651	0.244936	0.062323	0.950306	0.964982
eca-miR-144	648.923	-0.0129195	0.357046	-0.0361844	0.971135	0.981912
eca-miR-219-5p	4.48338	0.0265369	0.828414	0.0320334	0.974445	0.981912
eca-miR-660	350.858	-0.00950882	0.405553	-0.0234466	0.981294	0.985039
eca-miR-20b	22.7292	0.00579125	0.533241	0.0108605	0.991335	0.991335
eca-miR-103	0	NA	NA	NA	NA	NA
eca-miR-105	0	NA	NA	NA	NA	NA
eca-miR-106a	0	NA	NA	NA	NA	NA
eca-miR-1179	0	NA	NA	NA	NA	NA
eca-miR-1185	0	NA	NA	NA	NA	NA
eca-miR-1193	0	NA	NA	NA	NA	NA
eca-miR-1197	0	NA	NA	NA	NA	NA
eca-miR-1204	0	NA	NA	NA	NA	NA
eca-miR-124	0.0810539	0.310104	3.35247	0.0925	0.926301	NA
eca-miR-1244	0	NA	NA	NA	NA	NA
eca-miR-1248	0	NA	NA	NA	NA	NA
eca-miR-1255b	0	NA	NA	NA	NA	NA
eca-miR-1261	0	NA	NA	NA	NA	NA
eca-miR-1264	0	NA	NA	NA	NA	NA
eca-miR-1271b	0.52534	-1.45719	2.14553	-0.679174	0.497028	NA
eca-miR-1282	0	NA	NA	NA	NA	NA
eca-miR-1289	0	NA	NA	NA	NA	NA
eca-miR-1291a	0	NA	NA	NA	NA	NA
eca-miR-1291b	0	NA	NA	NA	NA	NA
eca-miR-1298	0.0586261	-0.937332	3.34534	-0.28019	0.779332	NA
eca-miR-129a-3p	0.386113	-0.366675	2.24119	-0.163608	0.87004	NA
eca-miR-129a-5p	0	NA	NA	NA	NA	NA
eca-miR-129b-3p	0.448522	-0.289774	2.33315	-0.124199	0.901158	NA
eca-miR-129b-5p	0	NA	NA	NA	NA	NA
eca-miR-1302	0	NA	NA	NA	NA	NA
eca-miR-1302b	0	NA	NA	NA	NA	NA
eca-miR-1302c	0	NA	NA	NA	NA	NA
eca-miR-1302d	0	NA	NA	NA	NA	NA
eca-miR-1302e	0	NA	NA	NA	NA	NA
eca-miR-133b	0.145239	-1.07894	3.34219	-0.322823	0.746829	NA
eca-miR-135a	0.836614	0.0410307	1.851	0.0221668	0.982315	NA
eca-miR-135b	0	NA	NA	NA	NA	NA
eca-miR-1461	0	NA	NA	NA	NA	NA
eca-miR-153	0.244345	-0.496664	2.99579	-0.165787	0.868324	NA
eca-miR-154a	0.753541	-0.440849	1.70531	-0.258516	0.796009	NA
eca-miR-154b	0	NA	NA	NA	NA	NA
eca-miR-1597	0	NA	NA	NA	NA	NA
eca-miR-188-3p	0.632944	1.7604	2.05798	0.855398	0.392331	NA
eca-miR-1892	0	NA	NA	NA	NA	NA
eca-miR-1898	0	NA	NA	NA	NA	NA
eca-miR-18b	0.421307	0.536519	2.1677	0.247507	0.804516	NA
eca-miR-1902	0	NA	NA	NA	NA	NA
eca-miR-1905a	0	NA	NA	NA	NA	NA
eca-miR-1905b	0	NA	NA	NA	NA	NA
eca-miR-1905c	0	NA	NA	NA	NA	NA
eca-miR-190a	0.244556	-0.496649	2.99492	-0.165831	0.86829	NA
eca-miR-1911	0	NA	NA	NA	NA	NA
eca-miR-1912	0	NA	NA	NA	NA	NA
eca-miR-193a-3p	0	NA	NA	NA	NA	NA
eca-miR-199a-3p	0	NA	NA	NA	NA	NA
eca-miR-199b-3p	0	NA	NA	NA	NA	NA
eca-miR-208a	0.33127	0.83327	2.72608	0.305667	0.759859	NA
eca-miR-2114	0.899349	0.02098	1.64548	0.0127501	0.989827	NA
eca-miR-216b	0.0586261	-0.937332	3.34534	-0.28019	0.779332	NA
eca-miR-217	0.750282	0.0612827	1.72715	0.035482	0.971695	NA
eca-miR-299	1.19292	-1.03484	1.45933	-0.70912	0.47825	NA
eca-miR-301b-5p	0	NA	NA	NA	NA	NA
eca-miR-302a	0	NA	NA	NA	NA	NA
eca-miR-302b	0	NA	NA	NA	NA	NA
eca-miR-302c	0	NA	NA	NA	NA	NA
eca-miR-302d	0	NA	NA	NA	NA	NA
eca-miR-3065	0.733559	0.588344	1.80374	0.32618	0.744288	NA
eca-miR-323-5p	0	NA	NA	NA	NA	NA
eca-miR-329a	0.32111	-1.02421	2.52043	-0.406363	0.684476	NA
eca-miR-337-3p	0.0993175	0.310104	3.35247	0.0925	0.926301	NA
eca-miR-337-5p	0.203865	-1.60047	3.17711	-0.50375	0.614437	NA
eca-miR-338-5p	1.13461	0.911387	1.53752	0.592766	0.553338	NA
eca-miR-346	0	NA	NA	NA	NA	NA
eca-miR-34b-5p	0.141947	0.830182	3.34576	0.248129	0.804034	NA
eca-miR-3548	0.92078	-0.208364	1.65274	-0.126072	0.899675	NA
eca-miR-362-5p	1.24835	1.23094	1.42474	0.863977	0.387601	NA
eca-miR-367	0	NA	NA	NA	NA	NA
eca-miR-371-3p	0	NA	NA	NA	NA	NA
eca-miR-371-5p	0.290477	-1.98601	3.08675	-0.643398	0.519966	NA
eca-miR-372	0	NA	NA	NA	NA	NA
eca-miR-376a	0.118032	0.735229	3.34709	0.219662	0.826134	NA
eca-miR-380	0	NA	NA	NA	NA	NA
eca-miR-384	0.059016	0.310104	3.35247	0.0925	0.926301	NA
eca-miR-409-5p	0.998948	1.86273	1.63514	1.13919	0.254626	NA
eca-miR-410	0.0829312	0.310104	3.35247	0.0925	0.926301	NA
eca-miR-412	0	NA	NA	NA	NA	NA
eca-miR-421	0	NA	NA	NA	NA	NA
eca-miR-448	0	NA	NA	NA	NA	NA
eca-miR-449a	0.362681	0.990134	2.25318	0.439439	0.660344	NA
eca-miR-449b	0	NA	NA	NA	NA	NA
eca-miR-450a	0	NA	NA	NA	NA	NA
eca-miR-450b-3p	0	NA	NA	NA	NA	NA
eca-miR-450c	0.14007	0.830182	3.34576	0.248129	0.804034	NA
eca-miR-487a	0.243162	1.38323	3.30712	0.41826	0.675757	NA
eca-miR-488	1.20518	0.660557	1.63884	0.403064	0.686901	NA
eca-miR-489	1.23819	-0.338043	1.33716	-0.252808	0.800417	NA
eca-miR-490-3p	0.059016	0.310104	3.35247	0.0925	0.926301	NA
eca-miR-490-5p	0.0586261	-0.937332	3.34534	-0.28019	0.779332	NA
eca-miR-491-3p	0.693893	-2.48622	1.93845	-1.28258	0.19964	NA
eca-miR-492	0.287186	0.0347687	2.6277	0.0132316	0.989443	NA
eca-miR-493a	0	NA	NA	NA	NA	NA
eca-miR-493b	0.867448	0.680048	1.80845	0.376038	0.706888	NA
eca-miR-495	0.810078	1.23188	1.61809	0.761319	0.446467	NA
eca-miR-496	0	NA	NA	NA	NA	NA
eca-miR-506a	0	NA	NA	NA	NA	NA
eca-miR-507a	0	NA	NA	NA	NA	NA
eca-miR-507b	0	NA	NA	NA	NA	NA
eca-miR-508-3p	0	NA	NA	NA	NA	NA
eca-miR-508-5p	0	NA	NA	NA	NA	NA
eca-miR-509a-5p	0	NA	NA	NA	NA	NA
eca-miR-509b	0	NA	NA	NA	NA	NA
eca-miR-514	0	NA	NA	NA	NA	NA
eca-miR-514a	0.0586261	-0.937332	3.34534	-0.28019	0.779332	NA
eca-miR-514b	0	NA	NA	NA	NA	NA
eca-miR-539	0.145028	-1.07894	3.34219	-0.322823	0.746829	NA
eca-miR-541	0	NA	NA	NA	NA	NA
eca-miR-543	0.400757	-0.131518	2.36726	-0.0555572	0.955695	NA
eca-miR-544	0	NA	NA	NA	NA	NA
eca-miR-544b	0	NA	NA	NA	NA	NA
eca-miR-568	0	NA	NA	NA	NA	NA
eca-miR-582-3p	0.712113	0.439292	1.79222	0.24511	0.806371	NA
eca-miR-582-5p	1.01815	2.3612	1.53852	1.53472	0.124852	NA
eca-miR-592	1.06384	-0.592396	1.41132	-0.419746	0.674671	NA
eca-miR-598	0	NA	NA	NA	NA	NA
eca-miR-615-5p	0.0993175	0.310104	3.35247	0.0925	0.926301	NA
eca-miR-632	0	NA	NA	NA	NA	NA
eca-miR-653	0	NA	NA	NA	NA	NA
eca-miR-655	0.534401	-1.92567	2.33024	-0.82638	0.408588	NA
eca-miR-656	0.543052	1.55861	1.89728	0.821497	0.411363	NA
eca-miR-670	0	NA	NA	NA	NA	NA
eca-miR-672	0	NA	NA	NA	NA	NA
eca-miR-675	0.760402	2.06557	1.70006	1.215	0.224367	NA
eca-miR-684	0	NA	NA	NA	NA	NA
eca-miR-703	0.768012	-0.602095	1.7338	-0.347269	0.728389	NA
eca-miR-7035	0	NA	NA	NA	NA	NA
eca-miR-7045	0	NA	NA	NA	NA	NA
eca-miR-708	0.753812	2.84428	1.89755	1.49893	0.133893	NA
eca-miR-711	0	NA	NA	NA	NA	NA
eca-miR-7143	0.389795	-1.38912	2.58357	-0.537672	0.590803	NA
eca-miR-7177a	0	NA	NA	NA	NA	NA
eca-miR-758	0	NA	NA	NA	NA	NA
eca-miR-761	0	NA	NA	NA	NA	NA
eca-miR-763	0	NA	NA	NA	NA	NA
eca-miR-764-3p	0	NA	NA	NA	NA	NA
eca-miR-764-5p	0	NA	NA	NA	NA	NA
eca-miR-7667	0	NA	NA	NA	NA	NA
eca-miR-767-3p	0.163985	0.95544	3.34126	0.285952	0.774915	NA
eca-miR-767-5p	0.260607	-0.495562	2.93512	-0.168839	0.865923	NA
eca-miR-769a-3p	0	NA	NA	NA	NA	NA
eca-miR-769a-5p	0	NA	NA	NA	NA	NA
eca-miR-769b	0	NA	NA	NA	NA	NA
eca-miR-770-5p	0	NA	NA	NA	NA	NA
eca-miR-876-3p	0	NA	NA	NA	NA	NA
eca-miR-876-5p	0.059016	0.310104	3.35247	0.0925	0.926301	NA
eca-miR-885-3p	0.901716	0.929917	1.56125	0.595623	0.551427	NA
eca-miR-889	0.559439	1.58824	1.98803	0.798901	0.424348	NA
eca-miR-8908a	0	NA	NA	NA	NA	NA
eca-miR-8908b	0.059016	0.310104	3.35247	0.0925	0.926301	NA
eca-miR-8908c	0	NA	NA	NA	NA	NA
eca-miR-8908d	0	NA	NA	NA	NA	NA
eca-miR-8908e	0.0829312	0.310104	3.35247	0.0925	0.926301	NA
eca-miR-8908f	0	NA	NA	NA	NA	NA
eca-miR-8908g	0.141557	-0.36026	3.34534	-0.10769	0.914242	NA
eca-miR-8908h	0.141947	0.830182	3.34576	0.248129	0.804034	NA
eca-miR-8908i	0	NA	NA	NA	NA	NA
eca-miR-8908j	0.389896	0.159467	2.41879	0.0659282	0.947435	NA
eca-miR-8908k	0.0810539	0.310104	3.35247	0.0925	0.926301	NA
eca-miR-8908l	0	NA	NA	NA	NA	NA
eca-miR-8908m	0	NA	NA	NA	NA	NA
eca-miR-8908n	0	NA	NA	NA	NA	NA
eca-miR-8909	0	NA	NA	NA	NA	NA
eca-miR-8910	0	NA	NA	NA	NA	NA
eca-miR-8911	0	NA	NA	NA	NA	NA
eca-miR-8912	0	NA	NA	NA	NA	NA
eca-miR-8913	0	NA	NA	NA	NA	NA
eca-miR-8915	0	NA	NA	NA	NA	NA
eca-miR-8916	0	NA	NA	NA	NA	NA
eca-miR-8918	0	NA	NA	NA	NA	NA
eca-miR-8919	0	NA	NA	NA	NA	NA
eca-miR-8920	0.059016	0.310104	3.35247	0.0925	0.926301	NA
eca-miR-8921	0	NA	NA	NA	NA	NA
eca-miR-8922	0	NA	NA	NA	NA	NA
eca-miR-8923	0	NA	NA	NA	NA	NA
eca-miR-8924	0	NA	NA	NA	NA	NA
eca-miR-8925	0	NA	NA	NA	NA	NA
eca-miR-8926	0	NA	NA	NA	NA	NA
eca-miR-8927	0	NA	NA	NA	NA	NA
eca-miR-8928	0	NA	NA	NA	NA	NA
eca-miR-8929	0	NA	NA	NA	NA	NA
eca-miR-8930	0	NA	NA	NA	NA	NA
eca-miR-8931	0	NA	NA	NA	NA	NA
eca-miR-8932	0	NA	NA	NA	NA	NA
eca-miR-8933	0	NA	NA	NA	NA	NA
eca-miR-8934	0	NA	NA	NA	NA	NA
eca-miR-8935	0	NA	NA	NA	NA	NA
eca-miR-8936	0	NA	NA	NA	NA	NA
eca-miR-8937	0	NA	NA	NA	NA	NA
eca-miR-8938	0	NA	NA	NA	NA	NA
eca-miR-8939	0	NA	NA	NA	NA	NA
eca-miR-8940	0	NA	NA	NA	NA	NA
eca-miR-8941	0	NA	NA	NA	NA	NA
eca-miR-8942	0	NA	NA	NA	NA	NA
eca-miR-8943	0	NA	NA	NA	NA	NA
eca-miR-8944	0	NA	NA	NA	NA	NA
eca-miR-8945	0	NA	NA	NA	NA	NA
eca-miR-8947	0	NA	NA	NA	NA	NA
eca-miR-8948	0	NA	NA	NA	NA	NA
eca-miR-8949	0	NA	NA	NA	NA	NA
eca-miR-8950	0	NA	NA	NA	NA	NA
eca-miR-8952	0	NA	NA	NA	NA	NA
eca-miR-8953	0	NA	NA	NA	NA	NA
eca-miR-8954	0	NA	NA	NA	NA	NA
eca-miR-8955	0	NA	NA	NA	NA	NA
eca-miR-8956	0	NA	NA	NA	NA	NA
eca-miR-8957	0	NA	NA	NA	NA	NA
eca-miR-8958	0	NA	NA	NA	NA	NA
eca-miR-8959	0	NA	NA	NA	NA	NA
eca-miR-8960	0	NA	NA	NA	NA	NA
eca-miR-8961	0	NA	NA	NA	NA	NA
eca-miR-8962	0	NA	NA	NA	NA	NA
eca-miR-8963	0	NA	NA	NA	NA	NA
eca-miR-8964	0.664079	0.782191	2.06638	0.378532	0.705035	NA
eca-miR-8965	0	NA	NA	NA	NA	NA
eca-miR-8966	0	NA	NA	NA	NA	NA
eca-miR-8967	0	NA	NA	NA	NA	NA
eca-miR-8968	0	NA	NA	NA	NA	NA
eca-miR-8969	0	NA	NA	NA	NA	NA
eca-miR-8970	0	NA	NA	NA	NA	NA
eca-miR-8971	0	NA	NA	NA	NA	NA
eca-miR-8972	0	NA	NA	NA	NA	NA
eca-miR-8973	0	NA	NA	NA	NA	NA
eca-miR-8974	0	NA	NA	NA	NA	NA
eca-miR-8975	0	NA	NA	NA	NA	NA
eca-miR-8976	0.117642	-0.36026	3.34534	-0.10769	0.914242	NA
eca-miR-8977	0.145239	-1.07894	3.34219	-0.322823	0.746829	NA
eca-miR-8978	0	NA	NA	NA	NA	NA
eca-miR-8979	0	NA	NA	NA	NA	NA
eca-miR-8980	0	NA	NA	NA	NA	NA
eca-miR-8981	0	NA	NA	NA	NA	NA
eca-miR-8982	0	NA	NA	NA	NA	NA
eca-miR-8983	0	NA	NA	NA	NA	NA
eca-miR-8984	0	NA	NA	NA	NA	NA
eca-miR-8986a	0.803318	0.271612	2.02633	0.134041	0.89337	NA
eca-miR-8986b	0.907905	-0.180402	1.72057	-0.10485	0.916495	NA
eca-miR-8987	0	NA	NA	NA	NA	NA
eca-miR-8988	0	NA	NA	NA	NA	NA
eca-miR-8989	0	NA	NA	NA	NA	NA
eca-miR-8990	0	NA	NA	NA	NA	NA
eca-miR-8991	0	NA	NA	NA	NA	NA
eca-miR-8993	0	NA	NA	NA	NA	NA
eca-miR-8994	0	NA	NA	NA	NA	NA
eca-miR-8995	0.575396	-2.13647	2.09741	-1.01863	0.308381	NA
eca-miR-8996	0	NA	NA	NA	NA	NA
eca-miR-8997	0.359106	-2.01643	2.87659	-0.700979	0.483316	NA
eca-miR-8998	0	NA	NA	NA	NA	NA
eca-miR-8999	0	NA	NA	NA	NA	NA
eca-miR-9000	0.059016	0.310104	3.35247	0.0925	0.926301	NA
eca-miR-9001	0	NA	NA	NA	NA	NA
eca-miR-9002	0	NA	NA	NA	NA	NA
eca-miR-9003	0	NA	NA	NA	NA	NA
eca-miR-9004	0	NA	NA	NA	NA	NA
eca-miR-9005	0	NA	NA	NA	NA	NA
eca-miR-9006	0	NA	NA	NA	NA	NA
eca-miR-9007	0	NA	NA	NA	NA	NA
eca-miR-9008	0	NA	NA	NA	NA	NA
eca-miR-9009	0	NA	NA	NA	NA	NA
eca-miR-9010	0	NA	NA	NA	NA	NA
eca-miR-9011	0	NA	NA	NA	NA	NA
eca-miR-9012	0	NA	NA	NA	NA	NA
eca-miR-9013	0	NA	NA	NA	NA	NA
eca-miR-9014	0	NA	NA	NA	NA	NA
eca-miR-9015	0	NA	NA	NA	NA	NA
eca-miR-9016	0	NA	NA	NA	NA	NA
eca-miR-9017	0	NA	NA	NA	NA	NA
eca-miR-9018	0	NA	NA	NA	NA	NA
eca-miR-9019	0	NA	NA	NA	NA	NA
eca-miR-9020	0	NA	NA	NA	NA	NA
eca-miR-9022	0	NA	NA	NA	NA	NA
eca-miR-9023	0	NA	NA	NA	NA	NA
eca-miR-9024	0	NA	NA	NA	NA	NA
eca-miR-9025	0	NA	NA	NA	NA	NA
eca-miR-9026	0	NA	NA	NA	NA	NA
eca-miR-9028	0	NA	NA	NA	NA	NA
eca-miR-9029	0	NA	NA	NA	NA	NA
eca-miR-9030	0	NA	NA	NA	NA	NA
eca-miR-9031	0	NA	NA	NA	NA	NA
eca-miR-9032	0	NA	NA	NA	NA	NA
eca-miR-9033	0	NA	NA	NA	NA	NA
eca-miR-9034	0	NA	NA	NA	NA	NA
eca-miR-9035	0	NA	NA	NA	NA	NA
eca-miR-9036	1.10065	-0.286747	1.42388	-0.201384	0.840398	NA
eca-miR-9037	0	NA	NA	NA	NA	NA
eca-miR-9038	0	NA	NA	NA	NA	NA
eca-miR-9039	0	NA	NA	NA	NA	NA
eca-miR-9041	0.163985	0.95544	3.34126	0.285952	0.774915	NA
eca-miR-9042	0	NA	NA	NA	NA	NA
eca-miR-9043	0	NA	NA	NA	NA	NA
eca-miR-9044	0	NA	NA	NA	NA	NA
eca-miR-9045	0	NA	NA	NA	NA	NA
eca-miR-9046	0	NA	NA	NA	NA	NA
eca-miR-9047	0	NA	NA	NA	NA	NA
eca-miR-9048	0	NA	NA	NA	NA	NA
eca-miR-9049	0	NA	NA	NA	NA	NA
eca-miR-9050	0	NA	NA	NA	NA	NA
eca-miR-9051	0	NA	NA	NA	NA	NA
eca-miR-9052	0	NA	NA	NA	NA	NA
eca-miR-9053	0	NA	NA	NA	NA	NA
eca-miR-9054	0	NA	NA	NA	NA	NA
eca-miR-9056	0	NA	NA	NA	NA	NA
eca-miR-9057	0	NA	NA	NA	NA	NA
eca-miR-9058a	0	NA	NA	NA	NA	NA
eca-miR-9058b	0	NA	NA	NA	NA	NA
eca-miR-9059	0	NA	NA	NA	NA	NA
eca-miR-9061	0	NA	NA	NA	NA	NA
eca-miR-9062	0	NA	NA	NA	NA	NA
eca-miR-9063	0	NA	NA	NA	NA	NA
eca-miR-9064	0.0829312	0.310104	3.35247	0.0925	0.926301	NA
eca-miR-9065	0	NA	NA	NA	NA	NA
eca-miR-9066	0	NA	NA	NA	NA	NA
eca-miR-9067	0	NA	NA	NA	NA	NA
eca-miR-9068	0	NA	NA	NA	NA	NA
eca-miR-9069	0	NA	NA	NA	NA	NA
eca-miR-9070	0	NA	NA	NA	NA	NA
eca-miR-9071	0	NA	NA	NA	NA	NA
eca-miR-9072	0.162108	0.94605	3.34168	0.283106	0.777095	NA
eca-miR-9073	0	NA	NA	NA	NA	NA
eca-miR-9074	0	NA	NA	NA	NA	NA
eca-miR-9075	0	NA	NA	NA	NA	NA
eca-miR-9076	0	NA	NA	NA	NA	NA
eca-miR-9077	0	NA	NA	NA	NA	NA
eca-miR-9078	0	NA	NA	NA	NA	NA
eca-miR-9079	0	NA	NA	NA	NA	NA
eca-miR-9080	0.158333	0.830182	3.34576	0.248129	0.804034	NA
eca-miR-9081	0	NA	NA	NA	NA	NA
eca-miR-9082	0	NA	NA	NA	NA	NA
eca-miR-9083	0	NA	NA	NA	NA	NA
eca-miR-9084	0	NA	NA	NA	NA	NA
eca-miR-9085	0.290477	-1.98601	3.08675	-0.643398	0.519966	NA
eca-miR-9086	0	NA	NA	NA	NA	NA
eca-miR-9087	0	NA	NA	NA	NA	NA
eca-miR-9088	0	NA	NA	NA	NA	NA
eca-miR-9089	0	NA	NA	NA	NA	NA
eca-miR-9090	0	NA	NA	NA	NA	NA
eca-miR-9091	0	NA	NA	NA	NA	NA
eca-miR-9092	0	NA	NA	NA	NA	NA
eca-miR-9093	0.238997	0.301465	2.78738	0.108153	0.913874	NA
eca-miR-9095	0	NA	NA	NA	NA	NA
eca-miR-9096	0	NA	NA	NA	NA	NA
eca-miR-9098	0	NA	NA	NA	NA	NA
eca-miR-9099	0	NA	NA	NA	NA	NA
eca-miR-9100	0	NA	NA	NA	NA	NA
eca-miR-9101	0	NA	NA	NA	NA	NA
eca-miR-9102	0	NA	NA	NA	NA	NA
eca-miR-9103	0	NA	NA	NA	NA	NA
eca-miR-9104	1.11936	-1.50377	1.60299	-0.938104	0.348191	NA
eca-miR-9105	0.059016	0.310104	3.35247	0.0925	0.926301	NA
eca-miR-9106	0	NA	NA	NA	NA	NA
eca-miR-9107	0	NA	NA	NA	NA	NA
eca-miR-9108	0	NA	NA	NA	NA	NA
eca-miR-9109	0	NA	NA	NA	NA	NA
eca-miR-9110	0	NA	NA	NA	NA	NA
eca-miR-9111	0	NA	NA	NA	NA	NA
eca-miR-9112	0	NA	NA	NA	NA	NA
eca-miR-9113	0	NA	NA	NA	NA	NA
eca-miR-9114	0	NA	NA	NA	NA	NA
eca-miR-9115	0	NA	NA	NA	NA	NA
eca-miR-9116	0	NA	NA	NA	NA	NA
eca-miR-9117	0	NA	NA	NA	NA	NA
eca-miR-9118	0	NA	NA	NA	NA	NA
eca-miR-9119	0	NA	NA	NA	NA	NA
eca-miR-9120	1.27957	0.512515	1.33453	0.384043	0.700947	NA
eca-miR-9121	0	NA	NA	NA	NA	NA
eca-miR-9122	0	NA	NA	NA	NA	NA
eca-miR-9123	0	NA	NA	NA	NA	NA
eca-miR-9124	0	NA	NA	NA	NA	NA
eca-miR-9125	0	NA	NA	NA	NA	NA
eca-miR-9126	0	NA	NA	NA	NA	NA
eca-miR-9127	0	NA	NA	NA	NA	NA
eca-miR-9128	0	NA	NA	NA	NA	NA
eca-miR-9129	0	NA	NA	NA	NA	NA
eca-miR-9130	0	NA	NA	NA	NA	NA
eca-miR-9131	0	NA	NA	NA	NA	NA
eca-miR-9132	0	NA	NA	NA	NA	NA
eca-miR-9133	0	NA	NA	NA	NA	NA
eca-miR-9134	0	NA	NA	NA	NA	NA
eca-miR-9135	0	NA	NA	NA	NA	NA
eca-miR-9136	0	NA	NA	NA	NA	NA
eca-miR-9137	0	NA	NA	NA	NA	NA
eca-miR-9138	0	NA	NA	NA	NA	NA
eca-miR-9139	0	NA	NA	NA	NA	NA
eca-miR-9140	0	NA	NA	NA	NA	NA
eca-miR-9141	0	NA	NA	NA	NA	NA
eca-miR-9142	0	NA	NA	NA	NA	NA
eca-miR-9143	0	NA	NA	NA	NA	NA
eca-miR-9144	0	NA	NA	NA	NA	NA
eca-miR-9145	0	NA	NA	NA	NA	NA
eca-miR-9146	0	NA	NA	NA	NA	NA
eca-miR-9147	0	NA	NA	NA	NA	NA
eca-miR-9148	0	NA	NA	NA	NA	NA
eca-miR-9149	0	NA	NA	NA	NA	NA
eca-miR-9150	0	NA	NA	NA	NA	NA
eca-miR-9152	0	NA	NA	NA	NA	NA
eca-miR-9153	0	NA	NA	NA	NA	NA
eca-miR-9154	0	NA	NA	NA	NA	NA
eca-miR-9155	0	NA	NA	NA	NA	NA
eca-miR-9156	0	NA	NA	NA	NA	NA
eca-miR-9157	0	NA	NA	NA	NA	NA
eca-miR-9158	0	NA	NA	NA	NA	NA
eca-miR-9160	0.0810539	0.310104	3.35247	0.0925	0.926301	NA
eca-miR-9161	0	NA	NA	NA	NA	NA
eca-miR-9162	0.0829312	0.310104	3.35247	0.0925	0.926301	NA
eca-miR-9164	0	NA	NA	NA	NA	NA
eca-miR-9165	0	NA	NA	NA	NA	NA
eca-miR-9166	0	NA	NA	NA	NA	NA
eca-miR-9167	0	NA	NA	NA	NA	NA
eca-miR-9168	0	NA	NA	NA	NA	NA
eca-miR-9169	0	NA	NA	NA	NA	NA
eca-miR-9170	0	NA	NA	NA	NA	NA
eca-miR-9171	0	NA	NA	NA	NA	NA
eca-miR-9172	0	NA	NA	NA	NA	NA
eca-miR-9173	0	NA	NA	NA	NA	NA
eca-miR-9175	0	NA	NA	NA	NA	NA
eca-miR-9176	0	NA	NA	NA	NA	NA
eca-miR-9177	0.355821	-1.37302	2.42904	-0.56525	0.571904	NA
eca-miR-9178	0.059016	0.310104	3.35247	0.0925	0.926301	NA
eca-miR-9179	1.16869	-0.335495	1.50219	-0.223338	0.823273	NA
eca-miR-9181	0	NA	NA	NA	NA	NA
eca-miR-9182	0	NA	NA	NA	NA	NA
eca-miR-9183	0	NA	NA	NA	NA	NA
eca-miR-9184	0	NA	NA	NA	NA	NA
eca-miR-9185	0.317118	1.7388	2.72679	0.637673	0.523687	NA
eca-miR-96	0.357419	1.86825	2.40679	0.776243	0.437606	NA

## Sheet: DESeq OA vs OCD
	baseMean	log2FoldChange	lfcSE	stat	pvalue	padj
eca-miR-379	12.0916	2.52713	0.57001	4.43349	9.27211e-06	0.0024942
eca-miR-409-3p	34.4993	1.5462	0.361261	4.28001	1.86884e-05	0.00251359
eca-miR-140-5p	272.482	1.52136	0.385848	3.94291	8.04993e-05	0.0072181
eca-miR-100	20.8882	1.71665	0.529876	3.23972	0.00119648	0.0258185
eca-miR-10b	346.933	1.00881	0.314409	3.2086	0.00133383	0.0258185
eca-miR-125a-5p	1226.74	0.825873	0.247905	3.3314	0.000864089	0.0258185
eca-miR-149	27.4283	1.29345	0.386282	3.34845	0.00081265	0.0258185
eca-miR-184	22.3412	-1.3278	0.404688	-3.28106	0.00103418	0.0258185
eca-miR-1842	29.7941	-1.21025	0.37744	-3.20648	0.00134371	0.0258185
eca-miR-196b	879.133	-1.23843	0.350397	-3.53437	0.000408745	0.0258185
eca-miR-200a	583.33	1.23459	0.37576	3.28558	0.00101774	0.0258185
eca-miR-206	14.8669	1.69163	0.497619	3.39944	0.000675233	0.0258185
eca-miR-2483	478.097	-0.888908	0.271508	-3.27397	0.00106049	0.0258185
eca-miR-429	403.759	1.33993	0.390184	3.43409	0.000594538	0.0258185
eca-miR-382	29.6138	1.26846	0.407399	3.11356	0.00184842	0.0331484
eca-miR-193a-5p	138.878	0.959815	0.321055	2.98956	0.00279376	0.0446095
eca-miR-199a-5p	32.6003	1.37553	0.463256	2.96928	0.00298502	0.0446095
eca-miR-218	14.1971	1.57763	0.530774	2.97231	0.00295566	0.0446095
eca-miR-140-3p	2020.49	0.882078	0.301824	2.9225	0.00347238	0.0463465
eca-miR-182	89.5932	0.865111	0.296145	2.92124	0.00348642	0.0463465
eca-miR-19b	707.326	-0.629247	0.216261	-2.90967	0.00361813	0.0463465
eca-miR-145	348.538	1.08652	0.382996	2.83691	0.00455527	0.0532769
eca-miR-195	43.8773	0.93775	0.329962	2.842	0.00448322	0.0532769
eca-miR-192	16740.2	1.04396	0.373427	2.79562	0.00518008	0.0557377
eca-miR-485-5p	4.02733	2.44841	0.872073	2.80758	0.00499156	0.0557377
eca-miR-101	1974.58	-0.697121	0.25288	-2.75673	0.00583832	0.0604042
eca-miR-214	69.3333	1.36354	0.499209	2.73141	0.00630647	0.0615823
eca-miR-224	5.30781	2.26777	0.831894	2.72603	0.00641005	0.0615823
eca-miR-9180	59.9758	-1.65464	0.614731	-2.69165	0.00710997	0.0659511
eca-miR-487b	7.70438	1.6775	0.625946	2.67994	0.0073636	0.0660269
eca-miR-329b	4.66884	2.14112	0.803284	2.66546	0.00768822	0.0667139
eca-miR-141	1586.01	1.13275	0.432674	2.61802	0.00884406	0.0677136
eca-miR-147b	38.2969	1.17243	0.446558	2.62548	0.00865278	0.0677136
eca-miR-17	469.087	-0.637714	0.242388	-2.63096	0.0085143	0.0677136
eca-miR-20a	1220.61	-0.780915	0.299235	-2.6097	0.00906205	0.0677136
eca-miR-432	21.9635	1.36119	0.519294	2.62123	0.00876133	0.0677136
eca-miR-143	519.935	0.897941	0.36296	2.47394	0.0133632	0.088255
eca-miR-194	2714.77	0.996556	0.403205	2.47159	0.0134515	0.088255
eca-miR-381	2.89764	2.26225	0.9132	2.47728	0.0132387	0.088255
eca-miR-532-3p	74.5129	1.17158	0.472332	2.48042	0.0131227	0.088255
eca-miR-93	14125.8	-0.719399	0.28708	-2.50592	0.0122133	0.088255
eca-miR-148b-3p	1464.39	-0.654272	0.270933	-2.41489	0.0157402	0.0984676
eca-miR-301a	72.3066	-0.652625	0.270237	-2.41501	0.0157349	0.0984676
eca-miR-18a	191.233	-0.723498	0.306901	-2.35743	0.0184019	0.112051
eca-miR-383	3.78809	-2.27929	0.969675	-2.35057	0.0187445	0.112051
eca-miR-146a	3069.65	0.931776	0.399509	2.3323	0.0196849	0.115114
eca-miR-98	360.188	-0.74154	0.323001	-2.29578	0.0216882	0.124131
eca-miR-19a	299.257	-0.651302	0.286383	-2.27423	0.0229519	0.128627
eca-miR-181a	383.306	0.881071	0.39256	2.24443	0.0248051	0.134
eca-miR-433	4.62983	1.55587	0.693706	2.24284	0.024907	0.134
eca-miR-142-5p	1158.14	-0.486728	0.227591	-2.13861	0.0324676	0.161737
eca-miR-151-5p	42.0989	-0.688065	0.320788	-2.14492	0.0319594	0.161737
eca-miR-204b	3.08836	1.76522	0.824782	2.14022	0.0323368	0.161737
eca-miR-92b	21.8069	0.95769	0.445285	2.15073	0.0314972	0.161737
eca-miR-454	65.2702	-1.04457	0.491921	-2.12345	0.033716	0.164902
eca-miR-99b	49.1057	0.734702	0.348032	2.11102	0.0347709	0.167024
eca-let-7f	3932.86	-0.625822	0.301201	-2.07775	0.037732	0.174998
eca-miR-99a	96.8929	0.782062	0.375874	2.08065	0.037466	0.174998
eca-miR-211	82.4528	0.945664	0.458812	2.06112	0.0392921	0.179145
eca-let-7a	20468.5	-0.863973	0.423942	-2.03795	0.0415548	0.186255
eca-miR-29a	2675.67	0.694115	0.341729	2.03118	0.0422363	0.186255
eca-miR-125b-5p	376.429	0.649246	0.325883	1.99226	0.0463422	0.191806
eca-miR-1271a	156.971	-0.595942	0.297583	-2.00261	0.0452195	0.191806
eca-miR-15a	942.058	-0.525882	0.263025	-1.99936	0.045569	0.191806
eca-miR-200b	175.95	0.855478	0.42941	1.99222	0.0463472	0.191806
eca-miR-106b	121.729	-0.547853	0.277433	-1.97472	0.0482995	0.196857
eca-let-7g	11575.6	-0.732709	0.372366	-1.96771	0.049101	0.197137
eca-miR-590-5p	18.5561	-0.820865	0.418783	-1.96012	0.0499818	0.197722
eca-miR-150	3473.84	0.52072	0.26703	1.95005	0.0511706	0.19877
eca-miR-25	20691.9	-0.647724	0.332948	-1.94542	0.0517245	0.19877
eca-miR-494	11.0454	1.05354	0.547734	1.92346	0.0544228	0.206193
eca-miR-222	49.1171	0.707653	0.372129	1.90163	0.0572191	0.213777
eca-miR-134	3.60655	1.59655	0.844038	1.89156	0.058549	0.215749
eca-let-7c	742.152	-1.04391	0.565289	-1.84668	0.0647934	0.219491
eca-miR-10a	677.906	0.636571	0.346268	1.83838	0.0660071	0.219491
eca-miR-125a-3p	3.80387	1.4601	0.798636	1.82824	0.067513	0.219491
eca-miR-144	651.442	-0.606628	0.323807	-1.87342	0.0610101	0.219491
eca-miR-148b-5p	80.0816	-0.698294	0.383989	-1.81853	0.0689836	0.219491
eca-miR-16	392261	-0.718932	0.395867	-1.81609	0.069356	0.219491
eca-miR-181b	166.601	0.551309	0.294651	1.87106	0.0613369	0.219491
eca-miR-183	84.963	0.635172	0.349398	1.8179	0.069079	0.219491
eca-miR-193b	3.79985	1.55697	0.855638	1.81966	0.0688115	0.219491
eca-miR-369-5p	1.84896	2.12626	1.1467	1.85424	0.0637045	0.219491
eca-miR-660	216.727	0.88072	0.475344	1.8528	0.0639103	0.219491
eca-miR-872	106.576	-0.671124	0.360222	-1.86308	0.0624507	0.219491
eca-miR-590-3p	69.4287	-0.591001	0.329028	-1.7962	0.0724626	0.226656
eca-miR-32	213.79	-0.500177	0.280147	-1.78541	0.0741949	0.229149
eca-miR-9a	2.12355	1.90407	1.06929	1.78069	0.0749633	0.229149
eca-miR-205	454.76	0.786495	0.446576	1.76117	0.07821	0.231192
eca-miR-378	132.618	0.769684	0.436766	1.76223	0.0780298	0.231192
eca-miR-615-3p	13.2981	1.05152	0.593843	1.7707	0.0766106	0.231192
eca-miR-15b	2659.44	-0.503009	0.290899	-1.72915	0.0837821	0.244971
eca-miR-191a	32379.8	-0.651325	0.377957	-1.72328	0.0848384	0.245393
eca-miR-133a	23.4684	1.16993	0.68224	1.71483	0.0863762	0.247183
eca-miR-190b	128.094	-0.671334	0.399722	-1.6795	0.0930544	0.260392
eca-miR-503	1.11297	2.13262	1.27306	1.67519	0.093896	0.260392
eca-miR-671-5p	20.9344	0.638713	0.380837	1.67713	0.0935175	0.260392
eca-miR-9055	18.494	0.636223	0.382672	1.66258	0.0963964	0.264598
eca-miR-23a	4182.72	0.468254	0.28387	1.64954	0.0990379	0.269103
eca-miR-128	5001.26	-0.460473	0.282927	-1.62754	0.103624	0.275987
eca-miR-411	2.04624	1.66213	1.02055	1.62865	0.103386	0.275987
eca-miR-342-3p	5234.32	0.570106	0.357662	1.59398	0.11094	0.288015
eca-miR-423-5p	16333.3	-0.543235	0.339308	-1.60101	0.109375	0.288015
eca-miR-497	7.58285	0.941638	0.591426	1.59215	0.111352	0.288015
eca-miR-139-3p	3.92992	1.0721	0.694073	1.54465	0.122431	0.310697
eca-miR-215	4984.14	0.702796	0.45409	1.5477	0.121694	0.310697
eca-miR-137	3.55329	-1.18275	0.77865	-1.51898	0.128768	0.317786
eca-miR-328	731.323	-0.624355	0.408918	-1.52685	0.126799	0.317786
eca-miR-350	13.6046	0.80353	0.528364	1.52079	0.128313	0.317786
eca-miR-191b	191.256	-0.343265	0.23024	-1.4909	0.135987	0.332551
eca-miR-130b	29.6696	0.593536	0.403867	1.46963	0.141662	0.341872
eca-miR-500	9.2614	0.915294	0.623867	1.46713	0.142341	0.341872
eca-miR-9021	55.6789	-0.55328	0.381766	-1.44926	0.147264	0.350567
eca-miR-1468	7.50478	0.875595	0.612005	1.4307	0.152516	0.353736
eca-miR-3958	3.11425	1.2329	0.860591	1.43262	0.151966	0.353736
eca-miR-532-5p	93.8024	0.610289	0.426592	1.43061	0.152541	0.353736
eca-miR-504	75.6771	-0.599216	0.421408	-1.42194	0.155044	0.356469
eca-miR-24	6078.71	0.354993	0.252259	1.40725	0.159352	0.357214
eca-miR-542-5p	5.62442	0.979176	0.692514	1.41394	0.157378	0.357214
eca-miR-671-3p	17.3822	-0.619261	0.439092	-1.41032	0.158445	0.357214
eca-miR-148a	7200.29	-0.345394	0.253066	-1.36484	0.172304	0.377883
eca-miR-485-3p	17.066	0.724657	0.531545	1.3633	0.172787	0.377883
eca-miR-502-3p	54.4482	0.599468	0.438832	1.36605	0.171922	0.377883
eca-miR-9151	3.31528	1.05771	0.778855	1.35803	0.174453	0.378451
eca-miR-1	20817	-0.480271	0.35783	-1.34218	0.179538	0.383299
eca-miR-8914	5.14743	-0.837643	0.623197	-1.3441	0.178914	0.383299
eca-miR-186	2422.46	-0.393384	0.298597	-1.31744	0.187691	0.397551
eca-miR-361-3p	51.5519	-0.424832	0.324643	-1.30862	0.190665	0.400694
eca-miR-187	10.2759	0.763076	0.590311	1.29267	0.196126	0.408976
eca-miR-96	1.18969	-1.63072	1.28432	-1.26972	0.204185	0.422505
eca-miR-7	2107.72	-0.589753	0.477966	-1.23388	0.217247	0.446103
eca-let-7d	1266.04	-0.41156	0.337371	-1.2199	0.222502	0.446664
eca-miR-365	51.8629	0.508714	0.414222	1.22812	0.219402	0.446664
eca-miR-9159	30.3854	-0.519842	0.425267	-1.22239	0.22156	0.446664
eca-miR-450b-5p	7.75473	0.658309	0.544593	1.20881	0.226736	0.451792
eca-miR-1388	89.328	0.346	0.291733	1.18602	0.235616	0.45272
eca-miR-3200	27.9243	-0.418428	0.352218	-1.18798	0.234841	0.45272
eca-miR-628a	72.2952	-0.408065	0.342564	-1.19121	0.233572	0.45272
eca-miR-9036	1.42035	-1.42235	1.18359	-1.20173	0.229469	0.45272
eca-miR-9104	1.28498	-1.95306	1.63895	-1.19165	0.233398	0.45272
eca-miR-127	12.4561	0.586855	0.504128	1.1641	0.244384	0.45848
eca-miR-20b	14.0827	0.750129	0.645818	1.16152	0.245432	0.45848
eca-miR-425	257.892	-0.301554	0.257827	-1.1696	0.242162	0.45848
eca-miR-449a	1.20477	-1.72532	1.47719	-1.16797	0.242818	0.45848
eca-miR-361-5p	2350.32	-0.281214	0.243756	-1.15367	0.248636	0.461262
eca-miR-107a	1972.45	-0.527202	0.460899	-1.14386	0.252683	0.461624
eca-miR-29b	1113.59	0.376066	0.333257	1.12846	0.259127	0.461624
eca-miR-31	5.90443	0.954756	0.832394	1.147	0.251381	0.461624
eca-miR-335	16.1719	0.500376	0.440243	1.13659	0.255709	0.461624
eca-miR-369-3p	3.56352	0.96913	0.858516	1.12884	0.258964	0.461624
eca-miR-486-3p	5123.14	-0.502934	0.44466	-1.13105	0.258033	0.461624
eca-miR-188-5p	11.8077	0.771489	0.698829	1.10397	0.269604	0.474808
eca-miR-802	122.411	0.533089	0.483339	1.10293	0.270058	0.474808
eca-miR-9040	16.8968	-0.499555	0.45532	-1.09715	0.272575	0.476121
eca-miR-676	96.3008	0.394677	0.364474	1.08287	0.278867	0.48397
eca-miR-338-3p	16.2385	0.457613	0.43117	1.06133	0.288541	0.497548
eca-miR-33b	11.0044	-0.513374	0.489919	-1.04788	0.294696	0.501729
eca-miR-8917	10.0247	-0.541601	0.515543	-1.05054	0.293468	0.501729
eca-miR-136	1.14145	1.23808	1.19174	1.03889	0.298858	0.505614
eca-miR-543	0.95234	-1.79975	1.77668	-1.01298	0.311068	0.522983
eca-miR-208b	2.98	0.864201	0.857001	1.0084	0.313261	0.523399
eca-miR-27a	1297.85	0.312846	0.317039	0.986773	0.323754	0.537592
eca-miR-132	14.931	0.546099	0.557653	0.979282	0.327441	0.540377
eca-miR-154a	1.19843	-1.56395	1.6089	-0.972063	0.331019	0.542952
eca-miR-30e	1763.26	-0.203383	0.215792	-0.942495	0.345939	0.563986
eca-miR-34a	52.3317	0.460552	0.508497	0.905713	0.365088	0.591618
eca-miR-107b	3.48833	-0.813929	0.908897	-0.895513	0.370513	0.593262
eca-miR-9163	3.41055	0.865842	0.964888	0.897349	0.369533	0.593262
eca-miR-8951	9.82441	-0.474406	0.533631	-0.889016	0.373995	0.595293
eca-miR-323-3p	2.98037	0.734046	0.836878	0.877124	0.380419	0.601957
eca-miR-216a	1.96722	1.0017	1.15331	0.868541	0.385098	0.605798
eca-miR-30d	1149.7	0.186151	0.219293	0.848866	0.395956	0.619256
eca-miR-95	6.02782	-0.501182	0.602588	-0.831716	0.405569	0.630625
eca-miR-376c	3.00216	0.700683	0.882835	0.793674	0.427385	0.660728
eca-miR-331	17.854	-0.465223	0.593133	-0.784349	0.432835	0.66533
eca-miR-34c	3.80766	-0.559894	0.748066	-0.748456	0.454185	0.694181
eca-miR-26a	2710.69	-0.205694	0.276748	-0.743253	0.457328	0.695036
eca-miR-1301	6.44612	-0.51219	0.699254	-0.732481	0.463875	0.701024
eca-miR-486-5p	452778	-0.280714	0.388568	-0.722432	0.470029	0.706356
eca-miR-200c	215.405	0.351049	0.494551	0.709834	0.477807	0.714056
eca-miR-873	1.39139	-0.891224	1.26917	-0.702211	0.482548	0.717157
eca-miR-185	10.2059	-0.399789	0.584645	-0.683815	0.494092	0.72575
eca-miR-223	14759.5	-0.198021	0.291153	-0.680127	0.496424	0.72575
eca-miR-9060	2.97317	-0.580719	0.852491	-0.681202	0.495743	0.72575
eca-miR-199b-5p	17.1688	0.28706	0.428001	0.670698	0.502413	0.730535
eca-miR-9120	1.5084	-0.76195	1.15597	-0.659146	0.509802	0.737295
eca-miR-1296	54.8297	-0.23367	0.358097	-0.652532	0.514058	0.739474
eca-miR-122	16203.6	-0.330546	0.527908	-0.626144	0.531221	0.749821
eca-miR-374a	412.618	-0.26255	0.42052	-0.624345	0.532401	0.749821
eca-miR-7177b	69.3832	0.37711	0.603099	0.625288	0.531782	0.749821
eca-miR-885-5p	2.25536	-0.668255	1.06186	-0.629328	0.529135	0.749821
eca-miR-126-5p	602.712	-0.156489	0.258636	-0.605057	0.545141	0.759808
eca-miR-342-5p	4.53813	0.422416	0.698016	0.605166	0.545069	0.759808
eca-miR-139-5p	32.6441	0.202935	0.344627	0.588855	0.555959	0.762866
eca-miR-34b-3p	6.70843	0.466024	0.796889	0.584805	0.558679	0.762866
eca-miR-424	15.6702	-0.287444	0.490925	-0.585516	0.558201	0.762866
eca-miR-744	361.102	-0.183158	0.307929	-0.594805	0.551974	0.762866
eca-miR-142-3p	2309.4	-0.188433	0.334204	-0.563825	0.572873	0.770515
eca-miR-1543	1.13132	-0.660405	1.16833	-0.565255	0.5719	0.770515
eca-miR-8986b	1.11215	-0.832295	1.46803	-0.566948	0.57075	0.770515
eca-miR-27b	1661.47	-0.151912	0.278756	-0.544965	0.585777	0.783951
eca-miR-8985	2.45342	-0.48736	0.901944	-0.540343	0.58896	0.784309
eca-miR-22	11486.6	-0.145833	0.27756	-0.52541	0.599298	0.793949
eca-miR-483	191.009	0.167659	0.324201	0.517146	0.605054	0.793949
eca-miR-491-5p	19.0433	-0.24349	0.470767	-0.517219	0.605003	0.793949
eca-miR-340-5p	85.0394	-0.135779	0.269335	-0.504126	0.614173	0.800625
eca-miR-92a	22424.1	-0.21382	0.426451	-0.501393	0.616094	0.800625
eca-miR-219-5p	4.11299	-0.341494	0.703441	-0.485463	0.627348	0.81133
eca-miR-345-3p	6.60499	-0.268172	0.565703	-0.47405	0.635464	0.815767
eca-miR-8946	2.85553	0.398264	0.843573	0.472116	0.636844	0.815767
eca-miR-505	44.0987	0.151793	0.328004	0.462778	0.643524	0.820416
eca-miR-135a	0.975221	-0.744041	1.63244	-0.455783	0.648546	0.821871
eca-miR-28-3p	157.67	0.138648	0.306278	0.452685	0.650775	0.821871
eca-miR-1307	332.658	-0.151095	0.347449	-0.434869	0.663658	0.834224
eca-miR-29c	2875.96	-0.105679	0.25033	-0.422162	0.672907	0.838019
eca-miR-664	2.6463	-0.444908	1.0478	-0.424613	0.671119	0.838019
eca-miR-652	27.4326	-0.190076	0.456691	-0.416202	0.677262	0.839555
eca-miR-296	37.8232	-0.186289	0.464571	-0.400992	0.688426	0.84158
eca-miR-374b	6.85368	0.286607	0.702687	0.407874	0.683366	0.84158
eca-miR-551b	1.58381	-0.425933	1.07078	-0.397777	0.690794	0.84158
eca-miR-8992	10.2887	0.240632	0.606213	0.396943	0.69141	0.84158
eca-miR-1379	6.10827	-0.263399	0.681565	-0.386462	0.699155	0.847174
eca-miR-545	2.04572	-0.401416	1.05258	-0.381365	0.702932	0.847932
eca-miR-197	765.877	0.108795	0.305025	0.356675	0.721335	0.866246
eca-miR-1180	42.5189	0.136908	0.426446	0.321044	0.748177	0.876182
eca-miR-345-5p	2.17582	0.334084	0.991622	0.336907	0.736187	0.876182
eca-miR-431	2.8492	0.443652	1.32844	0.333964	0.738407	0.876182
eca-miR-502-5p	2.18884	0.317202	0.972976	0.326013	0.744415	0.876182
eca-miR-542-3p	3.22743	0.235893	0.724772	0.325472	0.744824	0.876182
eca-miR-551a	2.24764	-0.308644	0.965243	-0.319757	0.749152	0.876182
eca-miR-363	34.6095	0.148338	0.476439	0.311347	0.755537	0.879824
eca-miR-874	5.53937	0.219797	0.758933	0.289614	0.772112	0.89525
eca-miR-196a	11.2238	0.152936	0.540261	0.283077	0.777118	0.897187
eca-miR-30b	149.206	0.0905753	0.332393	0.272494	0.785242	0.898851
eca-miR-451	9062.75	-0.132125	0.478987	-0.275842	0.782669	0.898851
eca-miR-1839	230.118	0.0683444	0.262467	0.260393	0.794561	0.905665
eca-miR-495	1.18375	-0.372812	1.55124	-0.240332	0.810073	0.91945
eca-miR-23b	105.129	-0.0662431	0.297907	-0.222362	0.824032	0.931364
eca-miR-9027	6.74637	-0.122702	0.597975	-0.205196	0.837419	0.942534
eca-miR-3613	12.8681	0.123302	0.678533	0.181719	0.855803	0.959213
eca-miR-30c	467.586	-0.0511484	0.3053	-0.167535	0.866949	0.963675
eca-miR-6529	2.44118	0.158969	0.931943	0.170578	0.864556	0.963675
eca-miR-28-5p	5.57167	-0.121346	0.747317	-0.162375	0.87101	0.964205
eca-miR-130a	109.493	-0.0516106	0.340209	-0.151703	0.879422	0.965569
eca-miR-324-5p	45.7101	0.0525291	0.338364	0.155244	0.876629	0.965569
eca-miR-1249	239.139	0.0621224	0.441182	0.140809	0.888021	0.971047
eca-miR-21	15173.3	0.0264846	0.2414	0.109713	0.912637	0.976066
eca-miR-221	1205.11	0.0349146	0.379056	0.0921094	0.926611	0.976066
eca-miR-340-3p	3.32472	0.100928	0.792009	0.127433	0.898598	0.976066
eca-miR-362-5p	1.07082	0.112479	1.259	0.0893399	0.928812	0.976066
eca-miR-377	1.8872	0.112007	1.06442	0.105228	0.916195	0.976066
eca-miR-3959	4.10142	0.100847	0.88592	0.113834	0.90937	0.976066
eca-miR-499-5p	16.8962	-0.050829	0.515088	-0.09868	0.921392	0.976066
eca-miR-501-5p	4.24869	0.0736312	0.642018	0.114687	0.908693	0.976066
eca-miR-9097	6.6334	-0.0651965	0.730617	-0.0892349	0.928895	0.976066
eca-miR-9174	1.96757	-0.102947	0.922675	-0.111574	0.911161	0.976066
eca-let-7e	54.41	0.0265605	0.356555	0.0744921	0.940619	0.978546
eca-miR-126-3p	1811.04	0.0162299	0.275843	0.0588374	0.953082	0.978546
eca-miR-138	19.999	0.0243747	0.40455	0.0602514	0.951955	0.978546
eca-miR-301b-3p	1.46569	-0.0722794	1.1203	-0.0645182	0.948558	0.978546
eca-miR-324-3p	20.0415	-0.0336391	0.413849	-0.0812835	0.935216	0.978546
eca-miR-488	1.31395	-0.0938375	1.58785	-0.0590971	0.952875	0.978546
eca-miR-155	231.69	0.0171046	0.319076	0.0536066	0.957249	0.979087
eca-miR-146b-5p	3.50204	0.0255646	0.788533	0.0324204	0.974137	0.991802
eca-miR-362-3p	2.14448	-0.0265885	0.924402	-0.0287629	0.977054	0.991802
eca-miR-33a	46.7	-0.00981941	0.426145	-0.0230424	0.981616	0.992687
eca-miR-326	48.7574	0.0059458	0.492811	0.0120651	0.990374	0.994137
eca-miR-330	2.11622	-0.00683386	0.929971	-0.00734846	0.994137	0.994137
eca-miR-423-3p	2315.62	-0.00359911	0.361732	-0.00994966	0.992061	0.994137
eca-miR-103	0	NA	NA	NA	NA	NA
eca-miR-105	0.0420725	-1.47385	3.13654	-0.469895	0.63843	NA
eca-miR-106a	0	NA	NA	NA	NA	NA
eca-miR-1179	0	NA	NA	NA	NA	NA
eca-miR-1185	0	NA	NA	NA	NA	NA
eca-miR-1193	0	NA	NA	NA	NA	NA
eca-miR-1197	0	NA	NA	NA	NA	NA
eca-miR-1204	0	NA	NA	NA	NA	NA
eca-miR-124	0.055166	-0.359469	3.15086	-0.114086	0.90917	NA
eca-miR-1244	0	NA	NA	NA	NA	NA
eca-miR-1248	0	NA	NA	NA	NA	NA
eca-miR-1255b	0	NA	NA	NA	NA	NA
eca-miR-1261	0	NA	NA	NA	NA	NA
eca-miR-1264	0	NA	NA	NA	NA	NA
eca-miR-1271b	0.665013	-2.00403	2.02451	-0.989882	0.322232	NA
eca-miR-1282	0	NA	NA	NA	NA	NA
eca-miR-1289	0	NA	NA	NA	NA	NA
eca-miR-1291a	0	NA	NA	NA	NA	NA
eca-miR-1291b	0	NA	NA	NA	NA	NA
eca-miR-1298	0	NA	NA	NA	NA	NA
eca-miR-129a-3p	0.133374	0.35691	3.13499	0.113847	0.909359	NA
eca-miR-129a-5p	0	NA	NA	NA	NA	NA
eca-miR-129b-3p	0.289037	-0.348287	2.46884	-0.141073	0.887812	NA
eca-miR-129b-5p	0	NA	NA	NA	NA	NA
eca-miR-1302	0	NA	NA	NA	NA	NA
eca-miR-1302b	0	NA	NA	NA	NA	NA
eca-miR-1302c	0	NA	NA	NA	NA	NA
eca-miR-1302d	0	NA	NA	NA	NA	NA
eca-miR-1302e	0	NA	NA	NA	NA	NA
eca-miR-133b	0	NA	NA	NA	NA	NA
eca-miR-135b	0.429964	-1.80664	2.82565	-0.639372	0.522581	NA
eca-miR-1461	0	NA	NA	NA	NA	NA
eca-miR-146b-3p	0.846547	0.286743	1.51453	0.189328	0.849836	NA
eca-miR-153	0.35975	-1.7979	2.05836	-0.873466	0.382409	NA
eca-miR-154b	0	NA	NA	NA	NA	NA
eca-miR-1597	0	NA	NA	NA	NA	NA
eca-miR-188-3p	0.412304	1.76862	2.46024	0.718882	0.472214	NA
eca-miR-1892	0	NA	NA	NA	NA	NA
eca-miR-1898	0	NA	NA	NA	NA	NA
eca-miR-18b	0.50486	-0.121107	1.75107	-0.0691618	0.944861	NA
eca-miR-1902	0	NA	NA	NA	NA	NA
eca-miR-1905a	0	NA	NA	NA	NA	NA
eca-miR-1905b	0	NA	NA	NA	NA	NA
eca-miR-1905c	0	NA	NA	NA	NA	NA
eca-miR-190a	0.155497	-1.23385	2.93879	-0.419851	0.674594	NA
eca-miR-1911	0	NA	NA	NA	NA	NA
eca-miR-1912	0	NA	NA	NA	NA	NA
eca-miR-193a-3p	0	NA	NA	NA	NA	NA
eca-miR-199a-3p	0	NA	NA	NA	NA	NA
eca-miR-199b-3p	0	NA	NA	NA	NA	NA
eca-miR-208a	0.246965	0.176624	2.92518	0.0603805	0.951853	NA
eca-miR-2114	0.50393	0.167628	1.72758	0.0970306	0.922702	NA
eca-miR-212	0.80935	1.41271	1.45906	0.968237	0.332926	NA
eca-miR-216b	0	NA	NA	NA	NA	NA
eca-miR-217	0.565805	-0.305215	1.68981	-0.180622	0.856665	NA
eca-miR-299	0.463931	-0.0132753	1.75774	-0.00755248	0.993974	NA
eca-miR-301b-5p	0	NA	NA	NA	NA	NA
eca-miR-302a	0	NA	NA	NA	NA	NA
eca-miR-302b	0	NA	NA	NA	NA	NA
eca-miR-302c	0	NA	NA	NA	NA	NA
eca-miR-302d	0	NA	NA	NA	NA	NA
eca-miR-3065	0.473683	0.417251	1.79837	0.232016	0.816526	NA
eca-miR-323-5p	0	NA	NA	NA	NA	NA
eca-miR-329a	0.146429	-1.23417	2.99773	-0.4117	0.680559	NA
eca-miR-337-3p	0.0712207	-0.359469	3.15086	-0.114086	0.90917	NA
eca-miR-337-5p	0	NA	NA	NA	NA	NA
eca-miR-338-5p	0.876066	0.372535	1.50086	0.248215	0.803968	NA
eca-miR-346	0	NA	NA	NA	NA	NA
eca-miR-34b-5p	0.104627	0.171655	3.14211	0.0546306	0.956433	NA
eca-miR-3548	0.584679	0.011156	1.67124	0.00667526	0.994674	NA
eca-miR-367	0	NA	NA	NA	NA	NA
eca-miR-370	0.537397	2.17895	2.01313	1.08237	0.279089	NA
eca-miR-371-3p	0	NA	NA	NA	NA	NA
eca-miR-371-5p	0	NA	NA	NA	NA	NA
eca-miR-372	0.0420725	-1.47385	3.13654	-0.469895	0.63843	NA
eca-miR-376a	0.2892	-0.800729	2.80133	-0.285839	0.775002	NA
eca-miR-376b	0.923125	0.848743	1.37448	0.617501	0.536904	NA
eca-miR-380	0	NA	NA	NA	NA	NA
eca-miR-384	0.0424737	-0.359469	3.15086	-0.114086	0.90917	NA
eca-miR-409-5p	0.795043	0.96973	1.58033	0.613624	0.539464	NA
eca-miR-410	0.0621528	-0.359469	3.15086	-0.114086	0.90917	NA
eca-miR-412	0	NA	NA	NA	NA	NA
eca-miR-421	0	NA	NA	NA	NA	NA
eca-miR-448	0	NA	NA	NA	NA	NA
eca-miR-449b	0	NA	NA	NA	NA	NA
eca-miR-450a	0	NA	NA	NA	NA	NA
eca-miR-450b-3p	0	NA	NA	NA	NA	NA
eca-miR-450c	0.345469	-0.661226	2.36162	-0.279989	0.779486	NA
eca-miR-487a	0.207571	0.122878	3.10064	0.0396299	0.968388	NA
eca-miR-489	0.945071	-0.292721	1.33431	-0.21938	0.826354	NA
eca-miR-490-3p	0.0424737	-0.359469	3.15086	-0.114086	0.90917	NA
eca-miR-490-5p	0	NA	NA	NA	NA	NA
eca-miR-491-3p	0.0621528	-0.359469	3.15086	-0.114086	0.90917	NA
eca-miR-492	0.393024	-1.25939	2.03332	-0.619377	0.535668	NA
eca-miR-493a	0	NA	NA	NA	NA	NA
eca-miR-493b	0.361024	1.61836	2.23629	0.723683	0.46926	NA
eca-miR-496	0	NA	NA	NA	NA	NA
eca-miR-499-3p	0.716704	0.789688	1.60368	0.492423	0.62242	NA
eca-miR-506a	0.0842763	-1.81187	3.12963	-0.578941	0.562629	NA
eca-miR-507a	0	NA	NA	NA	NA	NA
eca-miR-507b	0	NA	NA	NA	NA	NA
eca-miR-508-3p	0	NA	NA	NA	NA	NA
eca-miR-508-5p	0	NA	NA	NA	NA	NA
eca-miR-509a-5p	0	NA	NA	NA	NA	NA
eca-miR-509b	0	NA	NA	NA	NA	NA
eca-miR-514	0	NA	NA	NA	NA	NA
eca-miR-514a	0	NA	NA	NA	NA	NA
eca-miR-514b	0	NA	NA	NA	NA	NA
eca-miR-539	0	NA	NA	NA	NA	NA
eca-miR-541	0	NA	NA	NA	NA	NA
eca-miR-544	0	NA	NA	NA	NA	NA
eca-miR-544b	0	NA	NA	NA	NA	NA
eca-miR-568	0	NA	NA	NA	NA	NA
eca-miR-582-3p	0.344306	0.873265	1.85933	0.469667	0.638593	NA
eca-miR-582-5p	0.910549	0.767188	1.25934	0.609198	0.542393	NA
eca-miR-592	0.38678	1.06007	1.7792	0.595816	0.551298	NA
eca-miR-598	0	NA	NA	NA	NA	NA
eca-miR-615-5p	0.0712207	-0.359469	3.15086	-0.114086	0.90917	NA
eca-miR-632	0	NA	NA	NA	NA	NA
eca-miR-653	0	NA	NA	NA	NA	NA
eca-miR-655	0.0712207	-0.359469	3.15086	-0.114086	0.90917	NA
eca-miR-656	0.341345	1.57154	2.02948	0.774358	0.438719	NA
eca-miR-670	0	NA	NA	NA	NA	NA
eca-miR-672	0	NA	NA	NA	NA	NA
eca-miR-675	0.58179	1.21245	1.47882	0.819875	0.412288	NA
eca-miR-684	0	NA	NA	NA	NA	NA
eca-miR-703	0.253538	0.441647	2.22129	0.198825	0.8424	NA
eca-miR-7035	0	NA	NA	NA	NA	NA
eca-miR-7045	0	NA	NA	NA	NA	NA
eca-miR-708	0.843156	0.318969	1.52837	0.208699	0.834683	NA
eca-miR-711	0	NA	NA	NA	NA	NA
eca-miR-7143	0.155628	-1.23561	3.12962	-0.394812	0.692981	NA
eca-miR-7177a	0	NA	NA	NA	NA	NA
eca-miR-758	0	NA	NA	NA	NA	NA
eca-miR-761	0	NA	NA	NA	NA	NA
eca-miR-763	0	NA	NA	NA	NA	NA
eca-miR-764-3p	0	NA	NA	NA	NA	NA
eca-miR-764-5p	0	NA	NA	NA	NA	NA
eca-miR-7667	0	NA	NA	NA	NA	NA
eca-miR-767-3p	0.117319	0.283183	3.13841	0.0902315	0.928103	NA
eca-miR-767-5p	0.055166	-0.359469	3.15086	-0.114086	0.90917	NA
eca-miR-769a-3p	0	NA	NA	NA	NA	NA
eca-miR-769a-5p	0	NA	NA	NA	NA	NA
eca-miR-769b	0	NA	NA	NA	NA	NA
eca-miR-770-5p	0	NA	NA	NA	NA	NA
eca-miR-876-3p	0.247829	-1.82961	3.12931	-0.58467	0.55877	NA
eca-miR-876-5p	0.0846775	-0.897912	3.13652	-0.286277	0.774666	NA
eca-miR-885-3p	0.876799	-0.272097	1.57547	-0.172709	0.86288	NA
eca-miR-889	0.434558	0.70301	1.93865	0.362628	0.716883	NA
eca-miR-8908a	0	NA	NA	NA	NA	NA
eca-miR-8908b	0.0424737	-0.359469	3.15086	-0.114086	0.90917	NA
eca-miR-8908c	0	NA	NA	NA	NA	NA
eca-miR-8908d	0	NA	NA	NA	NA	NA
eca-miR-8908e	0.0621528	-0.359469	3.15086	-0.114086	0.90917	NA
eca-miR-8908f	0	NA	NA	NA	NA	NA
eca-miR-8908g	0.146298	-1.23399	3.12965	-0.394289	0.693367	NA
eca-miR-8908h	0.146699	-0.363036	2.99401	-0.121254	0.90349	NA
eca-miR-8908i	0.0420725	-1.47385	3.13654	-0.469895	0.63843	NA
eca-miR-8908j	0.415255	-1.16405	2.30468	-0.505081	0.613502	NA
eca-miR-8908k	0.055166	-0.359469	3.15086	-0.114086	0.90917	NA
eca-miR-8908l	0	NA	NA	NA	NA	NA
eca-miR-8908m	0	NA	NA	NA	NA	NA
eca-miR-8908n	0	NA	NA	NA	NA	NA
eca-miR-8909	0	NA	NA	NA	NA	NA
eca-miR-8910	0	NA	NA	NA	NA	NA
eca-miR-8911	0	NA	NA	NA	NA	NA
eca-miR-8912	0	NA	NA	NA	NA	NA
eca-miR-8913	0	NA	NA	NA	NA	NA
eca-miR-8915	0	NA	NA	NA	NA	NA
eca-miR-8916	0	NA	NA	NA	NA	NA
eca-miR-8918	0	NA	NA	NA	NA	NA
eca-miR-8919	0	NA	NA	NA	NA	NA
eca-miR-8920	0.0424737	-0.359469	3.15086	-0.114086	0.90917	NA
eca-miR-8921	0	NA	NA	NA	NA	NA
eca-miR-8922	0	NA	NA	NA	NA	NA
eca-miR-8923	0	NA	NA	NA	NA	NA
eca-miR-8924	0	NA	NA	NA	NA	NA
eca-miR-8925	0	NA	NA	NA	NA	NA
eca-miR-8926	0	NA	NA	NA	NA	NA
eca-miR-8927	0	NA	NA	NA	NA	NA
eca-miR-8928	0	NA	NA	NA	NA	NA
eca-miR-8929	0	NA	NA	NA	NA	NA
eca-miR-8930	0	NA	NA	NA	NA	NA
eca-miR-8931	0	NA	NA	NA	NA	NA
eca-miR-8932	0	NA	NA	NA	NA	NA
eca-miR-8933	0	NA	NA	NA	NA	NA
eca-miR-8934	0	NA	NA	NA	NA	NA
eca-miR-8935	0	NA	NA	NA	NA	NA
eca-miR-8936	0	NA	NA	NA	NA	NA
eca-miR-8937	0	NA	NA	NA	NA	NA
eca-miR-8938	0	NA	NA	NA	NA	NA
eca-miR-8939	0	NA	NA	NA	NA	NA
eca-miR-8940	0	NA	NA	NA	NA	NA
eca-miR-8941	0	NA	NA	NA	NA	NA
eca-miR-8942	0	NA	NA	NA	NA	NA
eca-miR-8943	0	NA	NA	NA	NA	NA
eca-miR-8944	0	NA	NA	NA	NA	NA
eca-miR-8945	0	NA	NA	NA	NA	NA
eca-miR-8947	0	NA	NA	NA	NA	NA
eca-miR-8948	0	NA	NA	NA	NA	NA
eca-miR-8949	0	NA	NA	NA	NA	NA
eca-miR-8950	0	NA	NA	NA	NA	NA
eca-miR-8952	0	NA	NA	NA	NA	NA
eca-miR-8953	0	NA	NA	NA	NA	NA
eca-miR-8954	0	NA	NA	NA	NA	NA
eca-miR-8955	0	NA	NA	NA	NA	NA
eca-miR-8956	0	NA	NA	NA	NA	NA
eca-miR-8957	0	NA	NA	NA	NA	NA
eca-miR-8958	0	NA	NA	NA	NA	NA
eca-miR-8959	0	NA	NA	NA	NA	NA
eca-miR-8960	0	NA	NA	NA	NA	NA
eca-miR-8961	0	NA	NA	NA	NA	NA
eca-miR-8962	0	NA	NA	NA	NA	NA
eca-miR-8963	0	NA	NA	NA	NA	NA
eca-miR-8964	0.670088	0.141153	1.68165	0.0839373	0.933106	NA
eca-miR-8965	0	NA	NA	NA	NA	NA
eca-miR-8966	0	NA	NA	NA	NA	NA
eca-miR-8967	0	NA	NA	NA	NA	NA
eca-miR-8968	0	NA	NA	NA	NA	NA
eca-miR-8969	0	NA	NA	NA	NA	NA
eca-miR-8970	0	NA	NA	NA	NA	NA
eca-miR-8971	0	NA	NA	NA	NA	NA
eca-miR-8972	0	NA	NA	NA	NA	NA
eca-miR-8973	0	NA	NA	NA	NA	NA
eca-miR-8974	0	NA	NA	NA	NA	NA
eca-miR-8975	0	NA	NA	NA	NA	NA
eca-miR-8976	0.0424737	-0.359469	3.15086	-0.114086	0.90917	NA
eca-miR-8977	0	NA	NA	NA	NA	NA
eca-miR-8978	0	NA	NA	NA	NA	NA
eca-miR-8979	0	NA	NA	NA	NA	NA
eca-miR-8980	0	NA	NA	NA	NA	NA
eca-miR-8981	0	NA	NA	NA	NA	NA
eca-miR-8982	0	NA	NA	NA	NA	NA
eca-miR-8983	0	NA	NA	NA	NA	NA
eca-miR-8984	0	NA	NA	NA	NA	NA
eca-miR-8986a	0.597353	0.0668334	2.15953	0.0309481	0.975311	NA
eca-miR-8987	0	NA	NA	NA	NA	NA
eca-miR-8988	0	NA	NA	NA	NA	NA
eca-miR-8989	0	NA	NA	NA	NA	NA
eca-miR-8990	0	NA	NA	NA	NA	NA
eca-miR-8991	0	NA	NA	NA	NA	NA
eca-miR-8993	0	NA	NA	NA	NA	NA
eca-miR-8994	0	NA	NA	NA	NA	NA
eca-miR-8995	0.055166	-0.359469	3.15086	-0.114086	0.90917	NA
eca-miR-8996	0	NA	NA	NA	NA	NA
eca-miR-8997	0	NA	NA	NA	NA	NA
eca-miR-8998	0	NA	NA	NA	NA	NA
eca-miR-8999	0	NA	NA	NA	NA	NA
eca-miR-9000	0.169085	-1.48474	3.12538	-0.47506	0.634744	NA
eca-miR-9001	0	NA	NA	NA	NA	NA
eca-miR-9002	0	NA	NA	NA	NA	NA
eca-miR-9003	0	NA	NA	NA	NA	NA
eca-miR-9004	0	NA	NA	NA	NA	NA
eca-miR-9005	0	NA	NA	NA	NA	NA
eca-miR-9006	0	NA	NA	NA	NA	NA
eca-miR-9007	0	NA	NA	NA	NA	NA
eca-miR-9008	0	NA	NA	NA	NA	NA
eca-miR-9009	0	NA	NA	NA	NA	NA
eca-miR-9010	0	NA	NA	NA	NA	NA
eca-miR-9011	0	NA	NA	NA	NA	NA
eca-miR-9012	0.0422038	-1.47498	3.13652	-0.470262	0.638168	NA
eca-miR-9013	0	NA	NA	NA	NA	NA
eca-miR-9014	0	NA	NA	NA	NA	NA
eca-miR-9015	0	NA	NA	NA	NA	NA
eca-miR-9016	0	NA	NA	NA	NA	NA
eca-miR-9017	0	NA	NA	NA	NA	NA
eca-miR-9018	0.0422038	-1.47498	3.13652	-0.470262	0.638168	NA
eca-miR-9019	0	NA	NA	NA	NA	NA
eca-miR-9020	0	NA	NA	NA	NA	NA
eca-miR-9022	0	NA	NA	NA	NA	NA
eca-miR-9023	0	NA	NA	NA	NA	NA
eca-miR-9024	0	NA	NA	NA	NA	NA
eca-miR-9025	0	NA	NA	NA	NA	NA
eca-miR-9026	0	NA	NA	NA	NA	NA
eca-miR-9028	0	NA	NA	NA	NA	NA
eca-miR-9029	0	NA	NA	NA	NA	NA
eca-miR-9030	0	NA	NA	NA	NA	NA
eca-miR-9031	0	NA	NA	NA	NA	NA
eca-miR-9032	0	NA	NA	NA	NA	NA
eca-miR-9033	0	NA	NA	NA	NA	NA
eca-miR-9034	0	NA	NA	NA	NA	NA
eca-miR-9035	0	NA	NA	NA	NA	NA
eca-miR-9037	0	NA	NA	NA	NA	NA
eca-miR-9038	0	NA	NA	NA	NA	NA
eca-miR-9039	0	NA	NA	NA	NA	NA
eca-miR-9041	0.117319	0.283183	3.13841	0.0902315	0.928103	NA
eca-miR-9042	0	NA	NA	NA	NA	NA
eca-miR-9043	0	NA	NA	NA	NA	NA
eca-miR-9044	0	NA	NA	NA	NA	NA
eca-miR-9045	0	NA	NA	NA	NA	NA
eca-miR-9046	0	NA	NA	NA	NA	NA
eca-miR-9047	0	NA	NA	NA	NA	NA
eca-miR-9048	0	NA	NA	NA	NA	NA
eca-miR-9049	0	NA	NA	NA	NA	NA
eca-miR-9050	0	NA	NA	NA	NA	NA
eca-miR-9051	0	NA	NA	NA	NA	NA
eca-miR-9052	0	NA	NA	NA	NA	NA
eca-miR-9053	0	NA	NA	NA	NA	NA
eca-miR-9054	0	NA	NA	NA	NA	NA
eca-miR-9056	0	NA	NA	NA	NA	NA
eca-miR-9057	0	NA	NA	NA	NA	NA
eca-miR-9058a	0	NA	NA	NA	NA	NA
eca-miR-9058b	0	NA	NA	NA	NA	NA
eca-miR-9059	0	NA	NA	NA	NA	NA
eca-miR-9061	0	NA	NA	NA	NA	NA
eca-miR-9062	0	NA	NA	NA	NA	NA
eca-miR-9063	0	NA	NA	NA	NA	NA
eca-miR-9064	0.0621528	-0.359469	3.15086	-0.114086	0.90917	NA
eca-miR-9065	0	NA	NA	NA	NA	NA
eca-miR-9066	0	NA	NA	NA	NA	NA
eca-miR-9067	0	NA	NA	NA	NA	NA
eca-miR-9068	0	NA	NA	NA	NA	NA
eca-miR-9069	0	NA	NA	NA	NA	NA
eca-miR-9070	0	NA	NA	NA	NA	NA
eca-miR-9071	0	NA	NA	NA	NA	NA
eca-miR-9072	0.110332	0.238165	3.14004	0.0758477	0.93954	NA
eca-miR-9073	0	NA	NA	NA	NA	NA
eca-miR-9074	0	NA	NA	NA	NA	NA
eca-miR-9075	0	NA	NA	NA	NA	NA
eca-miR-9076	0	NA	NA	NA	NA	NA
eca-miR-9077	0	NA	NA	NA	NA	NA
eca-miR-9078	0	NA	NA	NA	NA	NA
eca-miR-9079	0	NA	NA	NA	NA	NA
eca-miR-9080	0.698235	-2.21897	1.65757	-1.33869	0.180672	NA
eca-miR-9081	0	NA	NA	NA	NA	NA
eca-miR-9082	0	NA	NA	NA	NA	NA
eca-miR-9083	0	NA	NA	NA	NA	NA
eca-miR-9084	0	NA	NA	NA	NA	NA
eca-miR-9085	0.495658	-2.7036	2.73839	-0.987297	0.323497	NA
eca-miR-9086	0	NA	NA	NA	NA	NA
eca-miR-9087	0	NA	NA	NA	NA	NA
eca-miR-9088	0	NA	NA	NA	NA	NA
eca-miR-9089	0	NA	NA	NA	NA	NA
eca-miR-9090	0	NA	NA	NA	NA	NA
eca-miR-9091	0	NA	NA	NA	NA	NA
eca-miR-9092	0	NA	NA	NA	NA	NA
eca-miR-9093	0.168459	-0.246105	2.864	-0.0859306	0.931522	NA
eca-miR-9094	0.541942	1.31183	1.68915	0.776626	0.43738	NA
eca-miR-9095	0	NA	NA	NA	NA	NA
eca-miR-9096	0	NA	NA	NA	NA	NA
eca-miR-9098	0.0422038	-1.47498	3.13652	-0.470262	0.638168	NA
eca-miR-9099	0	NA	NA	NA	NA	NA
eca-miR-9100	0	NA	NA	NA	NA	NA
eca-miR-9101	0	NA	NA	NA	NA	NA
eca-miR-9102	0	NA	NA	NA	NA	NA
eca-miR-9103	0	NA	NA	NA	NA	NA
eca-miR-9105	0.0424737	-0.359469	3.15086	-0.114086	0.90917	NA
eca-miR-9106	0	NA	NA	NA	NA	NA
eca-miR-9107	0	NA	NA	NA	NA	NA
eca-miR-9108	0	NA	NA	NA	NA	NA
eca-miR-9109	0	NA	NA	NA	NA	NA
eca-miR-9110	0	NA	NA	NA	NA	NA
eca-miR-9111	0	NA	NA	NA	NA	NA
eca-miR-9112	0	NA	NA	NA	NA	NA
eca-miR-9113	0	NA	NA	NA	NA	NA
eca-miR-9114	0	NA	NA	NA	NA	NA
eca-miR-9115	0	NA	NA	NA	NA	NA
eca-miR-9116	0	NA	NA	NA	NA	NA
eca-miR-9117	0	NA	NA	NA	NA	NA
eca-miR-9118	0	NA	NA	NA	NA	NA
eca-miR-9119	0	NA	NA	NA	NA	NA
eca-miR-9121	0	NA	NA	NA	NA	NA
eca-miR-9122	0	NA	NA	NA	NA	NA
eca-miR-9123	0	NA	NA	NA	NA	NA
eca-miR-9124	0	NA	NA	NA	NA	NA
eca-miR-9125	0	NA	NA	NA	NA	NA
eca-miR-9126	0	NA	NA	NA	NA	NA
eca-miR-9127	0	NA	NA	NA	NA	NA
eca-miR-9128	0	NA	NA	NA	NA	NA
eca-miR-9129	0	NA	NA	NA	NA	NA
eca-miR-9130	0	NA	NA	NA	NA	NA
eca-miR-9131	0	NA	NA	NA	NA	NA
eca-miR-9132	0	NA	NA	NA	NA	NA
eca-miR-9133	0	NA	NA	NA	NA	NA
eca-miR-9134	0	NA	NA	NA	NA	NA
eca-miR-9135	0	NA	NA	NA	NA	NA
eca-miR-9136	0	NA	NA	NA	NA	NA
eca-miR-9137	0	NA	NA	NA	NA	NA
eca-miR-9138	0	NA	NA	NA	NA	NA
eca-miR-9139	0	NA	NA	NA	NA	NA
eca-miR-9140	0	NA	NA	NA	NA	NA
eca-miR-9141	0	NA	NA	NA	NA	NA
eca-miR-9142	0	NA	NA	NA	NA	NA
eca-miR-9143	0.458323	-2.92691	2.08427	-1.40429	0.160234	NA
eca-miR-9144	0	NA	NA	NA	NA	NA
eca-miR-9145	0	NA	NA	NA	NA	NA
eca-miR-9146	0	NA	NA	NA	NA	NA
eca-miR-9147	0	NA	NA	NA	NA	NA
eca-miR-9148	0	NA	NA	NA	NA	NA
eca-miR-9149	0	NA	NA	NA	NA	NA
eca-miR-9150	0	NA	NA	NA	NA	NA
eca-miR-9152	0	NA	NA	NA	NA	NA
eca-miR-9153	0	NA	NA	NA	NA	NA
eca-miR-9154	0	NA	NA	NA	NA	NA
eca-miR-9155	0	NA	NA	NA	NA	NA
eca-miR-9156	1.56154	-4.59509	3.06544	-1.499	NA	NA
eca-miR-9157	0	NA	NA	NA	NA	NA
eca-miR-9158	0	NA	NA	NA	NA	NA
eca-miR-9160	0.139574	-1.23561	3.12962	-0.394812	0.692981	NA
eca-miR-9161	0	NA	NA	NA	NA	NA
eca-miR-9162	0.104225	-0.896775	3.13654	-0.285912	0.774946	NA
eca-miR-9164	0	NA	NA	NA	NA	NA
eca-miR-9165	0	NA	NA	NA	NA	NA
eca-miR-9166	0	NA	NA	NA	NA	NA
eca-miR-9167	0	NA	NA	NA	NA	NA
eca-miR-9168	0	NA	NA	NA	NA	NA
eca-miR-9169	0	NA	NA	NA	NA	NA
eca-miR-9170	0	NA	NA	NA	NA	NA
eca-miR-9171	0	NA	NA	NA	NA	NA
eca-miR-9172	0	NA	NA	NA	NA	NA
eca-miR-9173	0	NA	NA	NA	NA	NA
eca-miR-9175	0	NA	NA	NA	NA	NA
eca-miR-9176	0	NA	NA	NA	NA	NA
eca-miR-9177	0.12675	-1.2348	3.12963	-0.394551	0.693174	NA
eca-miR-9178	0.0424737	-0.359469	3.15086	-0.114086	0.90917	NA
eca-miR-9179	0.532561	0.292009	1.68292	0.173513	0.862248	NA
eca-miR-9181	0	NA	NA	NA	NA	NA
eca-miR-9182	0	NA	NA	NA	NA	NA
eca-miR-9183	0	NA	NA	NA	NA	NA
eca-miR-9184	0	NA	NA	NA	NA	NA
eca-miR-9185	0.429313	0.270832	2.20405	0.122879	0.902203	NA
