# Supplementary material for: microRNAs are differentially expressed in equine plasma of horses with osteoarthritis and osteochondritis dissecans versus control horses
Source: PLoS One. 2024 Feb 23;19(2):e0297303. doi: 10.1371/journal.pone.0297303 (PMC10890772; doi:10.1371/journal.pone.0297303)
Supplement: S3 File — (XLSX) [file pone.0297303.s003.xlsx]

## Sheet: ddPCR count data_Antunes et al 
miR-486						miR-140						miR-196b						miR-20a
GROUP	PATIENT	PLASMA	SYNOVIAL			GROUP	PATIENT	PLASMA	SYNOVIAL			GROUP	PATIENT	PLASMA	SYNOVIAL			GROUP	PATIENT	PLASMA	SYNOVIAL
OA	650360	565.03	5.55			OA	650360	46.87	1003.25			OA	650360	29.28	132.03			OA	650360	1121.19	754.49
	651067	728.05	155.01				651067	22.68	2627.01				651067	12.99	57.14				651067	818.9	3066.79
	651213	623.87	33.85				651213	10.1	1775.39				651213	21.94	52.15				651213	863.51	2532.77
	653094	3002.21	20.98				653094	173.3	1744.43				653094	79.48	201.58				653094	3341.56	1621.6
	643038	237.85	96.45				643038	10.22	1439.05				643038	9.58	117.83				643038	182.77	1427.66
	652770	289.71	0				652770	8.4	57.44				652770	15.56	4.46				652770	456.54	27.53
OC	650748	384.43	11.11			OC	650748	30.85	761.57			OC	650748	7.9	55.04			OC	650748	421.29	320.29
	651806	1437.73	3.3				651806	158.4	435.68				651806	35.14	57.33				651806	2236.29	660.03
	651923	1156.66	12.26				651923	204.33	59.73				651923	49.76	14.12				651923	3436.57	69.93
	651834	2033.68	4.48				651834	75.32	125.33				651834	20.18	9.46				651834	1805.56	33.97
	652142	1956.46	10.06				652142	186.25	5706.71				652142	33.29	270.17				652142	2210.23	2193.05
	652791	3119.23	1.28				652791	169.95	363.69				652791	162.09	48.35				652791	10319.4	249.61
	652888	1612.24					652888	91.26					652888	58.65					652888	2823
	652528	1999.04	16.11				652528	315.48	233.3				652528	93.9	56.36				652528	6555.1	312.71
	652448	1904.53	1.29				652448	91.11	668.13				652448	147.29	59.62				652448	6788.15	558.02
HC	Bella	796.37	47.74			HC	Bella	94.75	410.82			HC	Bella	29.89	35.11			HC	Bella	2453.25	341.44
	Maggie	991.06	33.12				Maggie	62.87	52.33				Maggie	45.78	16.8				Maggie	2453.71	129.23
	Janie	880.68	2.23				Janie	64.16	151.41				Janie	33.08	15.33				Janie	1603.09	128.21
	Robbie	2617.8	136.29				Robbie	101.46	1870.13				Robbie	103.45	175.8				Robbie	5720.3	1979.92
	Missy	1109.19	1.13				Missy	74.11	269.64				Missy	20.59	36.37				Missy	1703.1	237.94
	Gertrude	491.53	3.43				Gertrude	116.24	168.06				Gertrude	29.68	13.97				Gertrude	2544.34	225.54
	Dragon	5146.42	5.78				Dragon	291.07	2449.65	?			Dragon	162.91	69.84				Dragon	10835.2	7086.66
	Aria	1507.18	14.08				Aria	200.74	548.2				Aria	84.22	79.73				Aria	5728.01	956.63
	Glory	312.94	2.31				Glory	14.82	1617.63				Glory	11.19	70.67				Glory	485.41	684.54
miR-181a
GROUP	PATIENT	PLASMA	SYNOVIAL
OA	650360	58.56	412.68
	651067	28.04	1146.98
	651213	24.88	264.93
	653094	88.93	396.95
	643038	7.88	315.05
	652770	17.11	16.37
OC	650748	16.94	98.31
	651806	74.65	146.98
	651923	74.36	38.79
	651834	53.11	36.38
	652142	102.06	959.05
	652791	236.2	88.9
	652888	125.67
	652528	208.44	195.17
	652448	92.65	212.16
HC	Bella	69.85	117.72
	Maggie	121.53	29.77
	Janie	133.83	81.02
	Robbie	121.18	394.44
	Missy	71.13	80.27
	Gertrude	169.92	65.53
	Dragon	397.75	2424.46
	Aria	317.63	162.69
	Glory	24.7	238.73
